# Supplementary material for: Vessel state and immune infiltration of the angiogenesis subgroup and construction of a prediction model in osteosarcoma
Source: Front Immunol. 2022 Nov 2;13:992266. doi: 10.3389/fimmu.2022.992266 (PMC9666676; doi:10.3389/fimmu.2022.992266)
Supplement: Supplementary file 1 [file DataSheet_1.zip]

Archive with 2 entries (1 files):
- Supplementary Table/
- Supplementary Table/Supplementary Table.xls
