# Supplementary material for: Vessel state and immune infiltration of the angiogenesis subgroup and construction of a prediction model in osteosarcoma
Source: Front Immunol. 2022 Nov 2;13:992266. doi: 10.3389/fimmu.2022.992266 (PMC9666676; doi:10.3389/fimmu.2022.992266)
Supplement: Supplementary file 1 [file DataSheet_1.zip › Supplementary Table/Supplementary Table.xls]

## Sheet: T1
Supplementary Table 1：Matched clinical information in TARGET database
TARGET USI	Gender	Age at Diagnosis in Days	Event Free Survival Time in Days	Vital Status	Overall Survival Time in Days	Disease at diagnosis
TARGET-40-0A4HLD	Male	7254	3946	Alive	3946	Non-metastatic (confirmed)
TARGET-40-0A4HMC	Male	10205	377	Alive	377	Non-metastatic (confirmed)
TARGET-40-0A4HX8	Male	10635	3050	Alive	1750	Non-metastatic (confirmed)
TARGET-40-0A4HXS	Male	8470	2948	Alive	2948	Non-metastatic (confirmed)
TARGET-40-0A4HY5	Male	7264	218	Dead	290	Metastatic
TARGET-40-0A4I0Q	Female	7269	519	Dead	519	Metastatic
TARGET-40-0A4I0U	Female	14570	2216	Alive	2216	Non-metastatic (confirmed)
TARGET-40-0A4I0W	Male	7330	683	Alive	683	Non-metastatic (confirmed)
TARGET-40-0A4I3S	Male	8313	1844	Alive	1844	Non-metastatic (confirmed)
TARGET-40-0A4I42	Female	6268	351	Dead	619	Non-metastatic (confirmed)
TARGET-40-0A4I48	Female	5854	1616	Alive	1616	Metastatic
TARGET-40-0A4I4A	Female	7748	1583	Alive	1583	Non-metastatic (confirmed)
TARGET-40-0A4I4M	Female	6916	708	Alive	708	Non-metastatic (confirmed)
TARGET-40-0A4I4O	Male	11828	235	Dead	627	Non-metastatic (confirmed)
TARGET-40-0A4I5B	Male	7615	619	Alive	619	Non-metastatic (confirmed)
TARGET-40-0A4I65	Male	6520	1993	Alive	5840	Non-metastatic (Confirmed)
TARGET-40-0A4I6O	Male	6738	484	Dead	1906	Non-metastatic (confirmed)
TARGET-40-0A4I8O	Male	6070	400	Dead	909	Metastatic
TARGET-40-0A4I8S	Male	5610	315	Dead	788	Non-metastatic (confirmed)
TARGET-40-0A4I8U	Male	7328	983	Alive	983	Non-metastatic (confirmed)
TARGET-40-0A4I9K	Male	8237	2257	Alive	2257	Non-metastatic (Confirmed)
TARGET-40-NAAEDA	Male	3464	359	Dead	503	Metastatic
TARGET-40-NAAEDH	Male	6492	360	Dead	1023	Non-metastatic (confirmed)
TARGET-40-NAAEDI	Female	5663	274	Dead	361	Non-metastatic (confirmed)
TARGET-40-NAASJI	Male	7074	388	Dead	388	Non-metastatic (confirmed)
TARGET-40-NAASJK	Male	5540	756	Dead	756	Non-metastatic (confirmed)
TARGET-40-PAKFVX	Male	5407	361	Alive	922	Non-metastatic (confirmed)
TARGET-40-PAKXLD	Female	5245	578	Alive	2462	Non-metastatic (confirmed)
TARGET-40-PAKZZK	Male	4864	452	Dead	1515	Non-metastatic (confirmed)
TARGET-40-PALECC	Female	3661	384	Dead	754	Non-metastatic (confirmed)
TARGET-40-PALFYN	Female	4841	651	Dead	1003	Non-metastatic (confirmed)
TARGET-40-PALHRL	Male	6019	4374	Alive	4374	Metastatic
TARGET-40-PALKDP	Female	3388	3282	Alive	3282	Non-metastatic (confirmed)
TARGET-40-PALKGN	Male	6190	2122	Alive	2122	Non-metastatic (confirmed)
TARGET-40-PALWWX	Female	4464	2163	Alive	2163	Metastatic
TARGET-40-PALZGU	Male	5603	1452	Dead	2882	Non-metastatic (confirmed)
TARGET-40-PAMEKS	Male	3942	385	Dead	857	Metastatic
TARGET-40-PAMHLF	Male	3233	1913	Alive	1913	Non-metastatic (confirmed)
TARGET-40-PAMHYN	Female	3499	3900	Alive	3900	Non-metastatic (confirmed)
TARGET-40-PAMJXS	Male	4100	3184	Dead	3862	Non-metastatic (confirmed)
TARGET-40-PAMLKS	Female	4509	71	Dead	180	Metastatic
TARGET-40-PAMRHD	Female	3942	39	Dead	74	Metastatic
TARGET-40-PAMTCM	Female	4938	3002	Alive	3002	Non-metastatic (confirmed)
TARGET-40-PAMYYJ	Male	6477	128	Dead	271	Metastatic
TARGET-40-PANGPE	Male	4794	833	Alive	3378	Non-metastatic (confirmed)
TARGET-40-PANGRW	Male	6088	3378	Alive	3378	Non-metastatic (confirmed)
TARGET-40-PANMIG	Male	5360	513	Dead	776	Metastatic
TARGET-40-PANPUM	Male	5996	46	Dead	295	Metastatic
TARGET-40-PANSEN	Male	5234	2256	Alive	2256	Non-metastatic (confirmed)
TARGET-40-PANVJJ	Female	5044	3095	Alive	3095	Non-metastatic (confirmed)
TARGET-40-PANXSC	Male	5545	366	Alive	1217	Non-metastatic (confirmed)
TARGET-40-PANZHX	Female	5127	812	Alive	1323	Metastatic
TARGET-40-PANZZJ	Male	6855	1538	Alive	1538	Non-metastatic (confirmed)
TARGET-40-PAPIJR	Female	4597	1719	Alive	1719	Non-metastatic (confirmed)
TARGET-40-PAPKWD	Male	3478	192	Dead	422	Non-metastatic (confirmed)
TARGET-40-PAPNVD	Female	5289	594	Dead	922	Non-metastatic (confirmed)
TARGET-40-PAPWWC	Female	3595	1933	Alive	2520	Non-metastatic (confirmed)
TARGET-40-PAPXGT	Female	4172	2526	Alive	2526	Non-metastatic (confirmed)
TARGET-40-PARBGW	Female	4634	286	Alive	286	Metastatic (confirmed)
TARGET-40-PARDAX	Male	3680	105	Dead	679	Metastatic (confirmed)
TARGET-40-PARFTG	Female	4987	53	Dead	653	Non-metastatic (confirmed)
TARGET-40-PARGTM	Male	5925	2610	Alive	2610	Non-metastatic (confirmed)
TARGET-40-PARJXU	Female	4624	811	Dead	1631	Metastatic (confirmed)
TARGET-40-PARKAF	Male	6085	56	Dead	1061	Non-metastatic (confirmed)
TARGET-40-PASEBY	Male	4249	42	Alive	2049	Non-metastatic (confirmed)
TARGET-40-PASEFS	Male	6625	2112	Alive	2112	Non-metastatic (confirmed)
TARGET-40-PASFCV	Female	3849	2062	Alive	2062	Non-metastatic (confirmed)
TARGET-40-PASKZZ	Female	4808	542	Alive	542	Non-metastatic (confirmed)
TARGET-40-PASNZV	Male	5947	1747	Alive	1747	Non-metastatic (confirmed)
TARGET-40-PASRNE	Female	1299	512	Alive	1707	Non-metastatic (confirmed)
TARGET-40-PASSLM	Male	3538	1865	Alive	1865	Metastatic (confirmed)
TARGET-40-PASUUH	Female	5143	1625	Alive	1625	Non-metastatic (confirmed)
TARGET-40-PASYUK	Female	5931	1870	Alive	1870	Non-metastatic (confirmed)
TARGET-40-PATAWV	Male	5667	1702	Alive	1702	Non-metastatic (confirmed)
TARGET-40-PATEEM	Male	5875	961	Alive	1451	Non-metastatic (confirmed)
TARGET-40-PATJVI	Male	5755	1575	Alive	1575	Metastatic (confirmed)
TARGET-40-PATKSS	Male	4889	63	Dead	758	Non-metastatic (confirmed)
TARGET-40-PATMIF	Female	4383	1580	Alive	1580	Non-metastatic (confirmed)
TARGET-40-PATMPU	Male	5060	498	Dead	1579	Non-metastatic (confirmed)
TARGET-40-PATMXR	Female	7631	68	Dead	386	Metastatic
TARGET-40-PATPBS	Male	5513	1468	Alive	1468	Non-metastatic (confirmed)
TARGET-40-PATUXZ	Female	6345	510	Dead	510	Metastatic (confirmed)
TARGET-40-PAUBIT	Female	4513	1029	Alive	1029	Non-metastatic (confirmed)
TARGET-40-PAUTWB	Male	5064	598	Alive	687	Non-metastatic (confirmed)
TARGET-40-PAUTYB	Female	4418	527	Dead	537	Non-metastatic (confirmed)
TARGET-40-PAUUML	Male	2177	672	Alive	672	Non-metastatic (confirmed)
TARGET-40-PAUVUL	Female	2027	237	Dead	347	Metastatic (confirmed)
TARGET-40-PAUXPZ	Female	4507	419	Dead	606	Metastatic (confirmed)
TARGET-40-PAUYTT	Female	6702	579	Alive	579	Non-metastatic (confirmed)
TARGET-40-PAVALD	Male	5924	551	Alive	551	Non-metastatic (confirmed)
TARGET-40-PAVCLP	Female	4062	511	Alive	511	Non-metastatic (confirmed)
TARGET-40-PAVDTY	Male	4898	369	Alive	369	Non-metastatic (confirmed)
TARGET-40-PAVECB	Female	3272	476	Alive	476	Non-metastatic (confirmed)

## Sheet: T2
Supplementary Table 2：Gene expression matrix in TARGET database（vst）
	TARGET-40-0A4HLD	TARGET-40-0A4HMC	TARGET-40-0A4HX8	TARGET-40-0A4HXS	TARGET-40-0A4HY5	TARGET-40-0A4I0Q	TARGET-40-0A4I0U	TARGET-40-0A4I0W	TARGET-40-0A4I3S	TARGET-40-0A4I42	TARGET-40-0A4I48	TARGET-40-0A4I4A	TARGET-40-0A4I4M	TARGET-40-0A4I4O	TARGET-40-0A4I5B	TARGET-40-0A4I65	TARGET-40-0A4I6O	TARGET-40-0A4I8O	TARGET-40-0A4I8S	TARGET-40-0A4I8U	TARGET-40-0A4I9K	TARGET-40-NAAEDA	TARGET-40-NAAEDH	TARGET-40-NAAEDI	TARGET-40-NAASJI	TARGET-40-NAASJK	TARGET-40-PAKFVX	TARGET-40-PAKXLD	TARGET-40-PAKZZK	TARGET-40-PALECC	TARGET-40-PALFYN	TARGET-40-PALHRL	TARGET-40-PALKDP	TARGET-40-PALKGN	TARGET-40-PALWWX	TARGET-40-PALZGU	TARGET-40-PAMEKS	TARGET-40-PAMHLF	TARGET-40-PAMHYN	TARGET-40-PAMJXS	TARGET-40-PAMLKS	TARGET-40-PAMRHD	TARGET-40-PAMTCM	TARGET-40-PAMYYJ	TARGET-40-PANGPE	TARGET-40-PANGRW	TARGET-40-PANMIG	TARGET-40-PANPUM	TARGET-40-PANSEN
COL1A1	18.6615	20.2684	19.5967	22.3877	20.113	22.2989	20.0236	21.7934	18.4335	21.6796	19.6026	21.6219	19.4604	20.4896	19.7902	21.8712	21.5815	21.2095	21.3417	20.2942	21.8591	21.471	21.3672	21.2143	19.5623	18.5374	22.1724	20.5105	20.3743	21.901	21.1359	19.473	20.5203	20.319	20.6757	19.1866	22.0048	22.4412	21.7523	21.4483	19.0431	20.5401	22.3364	21.1127	21.7714	21.2681	23.0231	21.738	21.9735
COL1A2	17.0943	18.9938	17.7789	21.2206	17.8284	21.1256	18.4795	19.8495	17.6352	20.4373	18.6371	20.4325	17.9151	19.3514	18.6238	19.9978	20.8214	19.421	19.9707	19.7531	21.9497	19.7803	20.394	19.9141	19.2197	17.5239	20.5446	20.4365	19.8292	19.9661	19.3458	17.7127	20.5203	18.2234	19.3796	19.1201	20.6689	21.3372	21.1712	20.6885	18.0437	20.1525	20.9453	20.4004	20.6704	21.0718	22.1962	20.1228	20.5799
MT-CO1	19.156	20.0589	19.2159	18.1189	18.8999	18.8607	19.2714	20.9668	19.4964	18.8082	19.7969	19.9698	20.5758	18.5716	18.9372	20.2323	19.5383	19.2101	19.7662	20.2218	18.8706	18.5278	19.0221	19.0777	19.9035	18.0996	18.8236	18.4967	20.1194	20.1266	18.9511	18.6129	18.383	19.9038	18.0379	18.3997	17.5937	18.4784	20.1596	17.6879	18.3321	18.8748	19.2303	19.6743	19.2702	20.8887	19.7153	18.1127	18.8581
SPARC	16.762	18.0748	16.5702	20.2083	17.512	20.1679	17.3157	19.5212	16.8021	19.9748	17.3432	19.5296	18.0977	17.9828	18.1078	19.0687	18.5848	18.1086	18.3861	18.6272	19.7246	18.6336	19.5342	19.6733	18.2272	16.669	20.4169	18.8986	18.8994	19.6071	19.0835	18.5146	17.6362	17.7612	17.342	18.3259	18.0794	19.423	20.387	19.601	15.1614	18.2048	19.8447	19.5239	19.7088	19.5883	19.9595	18.2665	17.9284
MT-ND4	19.0295	19.4513	18.515	17.8955	18.1241	17.8113	18.4886	21.0003	18.2608	18.681	19.2549	19.2459	19.7854	17.743	18.3501	20.2219	18.6468	18.7555	18.8549	19.6704	17.689	18.0029	18.304	18.7179	19.2318	17.9855	18.3695	18.1259	19.4503	18.8879	18.3054	18.4861	17.8014	19.4351	17.6316	17.7045	16.5062	18.569	19.1824	17.0539	18.6131	19.0093	18.327	19.023	18.8436	20.4184	19.5691	17.604	18.2569
MT-RNR2	19.1473	19.6912	17.7732	16.6857	17.1709	18.5727	18.6834	19.351	18.3966	18.0599	17.5465	18.7603	19.4104	18.5091	16.8861	18.0731	18.2809	17.6557	17.5859	19.3893	17.7245	17.8456	18.2143	18.7528	18.7574	16.6152	18.2446	17.1765	18.7873	18.8753	19.6355	18.0265	17.8738	18.097	16.7359	17.4692	17.0873	17.1151	20.3256	16.9958	17.7881	18.5348	18.3108	18.9227	17.9826	19.3475	19.7012	18.0921	19.4676
COL3A1	15.8418	15.0276	15.3085	18.7079	17.7424	20.3312	15.4938	19.5638	17.5395	15.4935	16.9317	19.4058	16.1688	17.507	17.372	18.3864	20.1403	18.8313	15.6272	15.9525	19.6961	18.2885	16.5006	17.747	18.6363	16.3286	13.8522	16.6045	17.3034	16.4176	19.1881	18.2054	18.576	16.8532	18.7855	14.8976	20.7991	20.1298	18.4324	18.1729	14.4823	15.8187	19.6955	17.077	19.1923	19.0193	20.5757	19.9073	18.946
MMP9	13.8499	19.6912	16.7321	14.8675	14.404	15.1487	18.489	16.8905	12.7472	17.6377	16.8969	16.159	18.0552	13.7212	17.109	18.3037	12.2943	15.2057	17.554	17.3177	19.1523	16.4737	18.0586	15.0329	10.2902	12.193	19.8452	12.0997	15.3547	19.7156	17.5187	18.1582	15.8971	17.1453	12.5915	16.5184	15.6228	13.8609	17.1865	19.3283	15.0952	19.165	14.4375	17.1589	18.4816	19.4286	15.0357	16.0487	9.99931
MT-CO2	18.2179	18.8969	17.5113	16.6056	17.1409	16.5098	18.5887	19.433	17.8783	17.2247	17.8394	17.7616	19.2031	17.4604	17.2825	18.8093	18.25	17.9092	18.262	18.8524	16.6323	17.3879	17.6317	17.7126	18.2317	16.9161	18.064	17.4414	18.666	18.5941	17.811	17.4975	16.4966	18.7777	16.1638	16.3953	15.5024	16.8584	17.8428	16.1214	18.2226	18.0083	17.4149	18	17.7027	19.6408	18.3066	16.5251	16.6365
MT-CO3	18.0774	18.4124	17.6612	16.3067	17.3898	17.4975	17.8896	19.5845	17.9809	16.8938	17.5762	18.3493	18.9685	17.5292	16.9076	18.3046	17.9474	17.8761	17.7359	18.5052	17.1849	17.9091	17.8474	18.0609	18.9533	17.1968	17.5754	18.0546	18.6114	18.4296	17.907	17.2934	16.7161	18.6486	16.1455	16.7904	15.9167	16.8899	18.2774	16.1814	17.41	17.2272	18.1052	18.274	17.8403	19.0704	18.2688	16.7375	17.1132
MT-ND2	17.4353	18.442	17.7831	16.7541	16.7554	16.2881	18.2826	19.009	17.276	16.7663	17.4614	18.1562	18.9191	16.2175	17.091	18.4251	17.467	18.208	17.9222	18.547	16.5198	17.1772	17.4211	17.7312	18.5981	16.8479	17.5528	16.6611	18.498	17.7101	17.2032	16.9081	16.5589	17.9752	16.2461	16.5695	15.6825	17.0748	17.5264	15.9063	17.134	17.1508	16.7697	17.9385	17.5072	18.8943	17.6602	16.2993	16.4576
FN1	17.4528	16.9145	16.5085	18.0642	19.2188	18.1086	17.7847	19.0244	16.6233	17.4288	17.0564	17.3709	17.8285	17.911	16.293	17.4536	19.1867	17.4035	16.3021	16.7727	19.8161	17.2862	17.8802	18.48	16.4744	16.5954	16.9959	17.7064	16.9688	17.4619	18.5698	16.8459	16.7579	16.9405	18.1953	17.0236	19.0584	17.8837	17.0628	17.444	13.9065	17.6822	15.7621	16.6968	18.0585	17.5171	17.9521	17.5312	17.3827
FP671120.3	18.742	15.1894	17.2388	15.4129	14.3138	17.7048	17.8243	18.9495	17.7586	17.9111	18.4946	17.0067	18.7209	15.4141	13.8964	17.8434	15.4222	17.4596	17.8844	19.3246	14.7673	22.2651	22.4101	22.2676	17.6631	15.9824	16.5048	14.8453	14.1422	14.8711	24.8494	17.6682	16.1193	17.2975	16.3095	16.6357	14.3063	15.4249	18.1707	15.5253	15.969	15.0624	14.7415	17.0617	18.5922	14.5764	15.2793	15.6006	16.9589
MT-ND1	17.1563	18.2494	17.6662	16.9754	16.8448	17.2777	18.1994	18.9049	17.1169	16.4317	17.4701	18.3486	18.999	16.2815	16.6899	18.5753	17.7901	17.5201	17.4975	18.8356	16.767	16.9624	17.4105	17.2851	18.3018	17.0046	17.4129	16.2561	18.7875	18.0034	17.421	16.0551	17.0003	18.0258	16.1748	17.0443	15.9545	17.0932	17.685	16.0254	17.2464	16.4969	17.224	18.0748	17.4807	18.4526	17.9251	15.7376	16.6501
MT-ND5	16.9738	17.8008	17.7238	15.9486	16.8189	16.2514	17.126	19.735	17.4978	17.3392	17.3366	17.9963	18.1589	16.3328	17.0653	18.2139	17.7934	17.301	17.2985	18.6076	16.5959	16.205	17.1192	16.7657	18.1351	17.0018	16.6867	15.9425	18.378	17.7622	16.6437	15.8533	16.509	17.5337	16.3576	16.3965	15.8114	17.3456	18.508	16.4116	16.1747	17.3602	15.9311	18.0347	17.4446	18.8048	17.957	16.3182	17.5596
MT-ATP6	18.0273	18.0346	17.8297	16.4038	16.6072	17.0951	18.2808	19.7218	17.8129	16.9476	17.6172	18.1315	19.0499	16.2581	16.5792	18.8799	17.5184	18.0967	17.3322	17.8418	16.089	17.4243	17.3204	16.8693	18.8077	15.9056	17.1203	17.0962	18.5686	18.1892	17.3822	17.0721	16.5722	18.5685	16.31	16.4266	15.1132	16.7051	18.0073	15.2297	16.0874	16.9308	16.9116	18.4922	17.4143	19.4093	18.6274	16.9497	16.9044
MT-CYB	17.4841	18.5104	17.6888	16.5343	16.8673	16.6331	17.6636	19.4715	18.1895	17.057	17.2618	18.4615	19.2477	16.5141	16.9025	18.9137	17.6261	17.8616	17.8251	18.3366	16.746	17.1509	17.4691	17.4628	18.4297	17.2535	17.3158	16.6496	18.4786	18.1071	17.4406	16.7233	16.3597	18.2993	16.292	16.7885	15.1744	17.1857	17.9377	15.9842	17.0064	17.2504	17.1161	18.3779	17.4582	19.1461	18.6342	16.8765	17.266
EEF1A1	16.4093	18.4317	17.4656	18.1373	18.1864	18.9356	17.5712	17.8471	17.9289	17.4759	16.9865	17.2357	17.4708	16.7304	17.1792	17.4944	17.2483	17.4114	17.0172	17.792	17.6675	18.4687	17.6186	17.7619	18.8212	17.0848	19.7209	19.3455	17.3191	18.272	17.7491	18.5677	18.3584	17.4171	17.2361	18.1903	17.6831	17.3121	18.5351	17.8635	20.085	18.01	18.1717	17.9869	17.7411	18.4535	18.1603	18.9294	17.2455
GAPDH	17.6393	15.89	16.0874	17.0961	17.7539	17.9316	16.6617	17.2222	16.2313	16.9553	17.1496	14.9654	16.4525	17.3369	15.8668	17.071	18.8647	15.8372	15.0813	16.7155	16.6196	16.8959	16.8179	18.203	16.2809	15.3328	17.9487	18.0056	15.9749	17.4739	17.7796	18.9739	15.7356	18.0576	19.1801	16.5685	15.9451	16.4927	16.9365	17.3265	19.0632	16.2914	18.9222	18.3818	17.5714	17.2423	16.5757	15.784	16.8864
COL5A1	16.9693	16.4274	15.1575	16.487	17.4147	17.6441	15.5412	17.9799	15.0629	15.894	15.8031	16.2226	14.7177	17.488	16.4663	16.8568	17.9796	17.0217	16.1349	16.4216	16.7845	17.2238	17.1105	17.5621	14.8923	15.9608	17.6795	17.4565	16.8594	17.3628	17.0738	15.9964	16.5693	16.5154	17.0487	16.3431	18.3742	17.4823	16.6229	17.0391	13.2809	15.7282	17.0875	18.1179	17.7575	16.8029	18.6344	16.1522	17.1765
COL6A2	17.3407	16.6988	15.9069	16.9379	18.6977	17.0115	16.0467	17.4458	16.0717	14.0465	16.5405	16.0507	15.9102	17.2605	15.5989	17.5258	18.51	16.7969	14.9461	17.3066	18.4344	16.6798	16.4193	17.6783	15.4082	16.0108	15.9806	17.3827	16.6219	15.8325	17.4675	16.1782	13.0615	17.8584	19.4677	15.1144	18.2417	16.8698	15.8316	16.8631	13.5276	15.8673	16.999	16.3295	17.6575	16.336	18.1821	16.618	15.8127
COL6A1	16.0515	15.974	15.7274	16.8272	18.4523	17.1075	15.4895	18.1026	15.7973	13.7847	16.1348	16.0231	15.832	16.5233	15.8134	17.146	18.5245	17.3756	14.8556	17.4251	18.6684	16.7176	16.1467	17.3031	16.0551	16.2157	14.9331	17.9889	16.8317	15.2705	17.46	15.501	13.2614	17.2765	18.82	15.1968	18.9781	16.5016	16.0923	16.1241	13.56	15.6838	16.8597	16.5733	17.6809	15.836	18.3015	16.0674	16.0525
ACTB	17.7334	17.7178	17.4973	17.4476	17.3112	17.1179	17.0283	18.5518	17.9376	17.2021	18.0484	16.969	18.267	18.4116	17.6415	18.4015	17.6898	17.1861	17.4381	16.9242	18.6604	17.5291	17.3542	17.8657	15.3741	16.3567	18.4454	17.4445	17.649	18.7078	18.7549	18.8723	17.3579	19.8716	18.773	18.5105	17.6586	17.8156	17.8958	17.8944	17.8476	17.6609	18.1118	17.9223	18.0527	18.4894	17.762	17.0257	17.0824
MMP14	15.8277	16.3585	15.653	17.2016	16.0185	15.7703	14.3511	16.6945	15.4594	15.4796	16.8881	15.0878	15.2036	17.7257	16.3792	17.8341	18.1708	15.7976	15.5242	15.7861	17.0567	16.5563	16.5251	17.7118	13.665	14.939	16.922	16.5265	15.5732	16.5546	17.018	15.82	16.1903	16.8859	18.2844	15.0941	18.8025	17.4731	16.2388	17.1485	13.7346	16.7298	17.1582	16.8866	17.4386	16.3899	18.1696	17.9499	17.5936
VIM	16.5179	16.915	17.4674	17.72	17.299	18.0966	16.5904	18.3712	16.3747	16.4703	16.6941	16.6699	16.9267	17.1603	16.331	18.1168	17.5624	16.3845	16.4861	16.7493	18.0216	17.6213	17.0434	16.4813	17.0199	15.8363	17.8793	17.8801	16.4515	17.6305	17.2703	16.1044	17.032	17.5822	17.6374	17.0376	16.7948	17.6674	17.2134	17.0012	16.8861	16.6653	18.5248	18.4092	16.9507	17.9296	17.5572	17.1866	16.3563
COL6A3	16.2522	14.5275	14.7988	16.3439	16.1751	18.2032	15.2436	17.7625	15.4741	13.7763	15.4598	16.4205	14.3624	17.6082	15.6108	16.7607	18.3741	17.9316	15.8476	15.2913	17.6684	16.5851	15.3441	17.3166	16.6474	15.135	15.1902	17.34	15.7144	17.1597	17.805	13.4238	13.5439	15.5599	17.8203	14.1346	18.0643	17.2481	15.4362	16.0879	13.8227	15.0657	16.674	15.4294	17.4078	16.5671	18.0384	17.1236	16.5536
BGN	13.8946	15.4557	15.3267	16.6279	17.3063	18.0232	17.2176	19.2411	16.152	17.4455	17.3835	16.314	17.3153	14.6395	15.0589	16.9619	18.4231	15.8481	15.4821	15.4203	17.2196	16.6345	17.2838	15.7717	15.3898	15.1737	15.8714	17.4373	16.4017	15.7437	17.3397	15.8623	16.8444	18.0774	16.4168	16.751	16.5134	16.7663	16.3283	16.6261	13.796	17.46	15.9193	15.9963	17.1221	16.4776	16.7227	16.6904	17.059
AD000090.1	17.0417	16.1288	16.4835	16.0593	15.9975	17.3476	18.233	18.1631	17.2359	16.9389	17.7469	16.5166	17.4623	16.0814	15.4675	16.5299	15.8888	17.3237	17.1626	17.5347	16.6903	18.3385	18.4178	18.4599	17.7151	15.7915	16.2576	15.7914	14.1085	15.0022	22.6226	16.6309	16.4597	16.9958	16.2963	15.8013	16.0756	15.7493	16.9645	15.5565	15.5075	15.4363	15.677	16.3538	17.2189	14.753	16.4017	15.8163	16.6235
FTL	15.2421	17.1122	15.557	15.8451	16.1629	15.8076	17.3307	16.8473	17.0285	16.6685	17.3125	15.8545	17.2692	16.5681	15.6043	17.2014	16.1908	16.2698	15.5204	15.5091	16.2693	17.0975	17.0155	17.9301	15.1476	15.0639	16.8413	15.3867	15.563	17.0081	17.0036	16.6659	15.596	17.1772	17.5208	15.5894	15.4165	15.3039	16.5529	16.5026	17.223	16.0092	15.9524	16.3256	17.0039	16.0739	16.2229	15.1397	16.3687
ALPL	14.7598	15.3093	15.1218	16.3391	14.5468	14.9735	14.4574	10.3642	10.2673	15.2946	16.2205	13.6874	16.3879	15.0615	17.1796	16.5583	12.2966	11.8034	13.1324	15.235	11.7675	16.2817	16.0248	15.9968	14.1336	11.9877	16.3629	16.925	17.3599	17.2626	13.1272	17.0884	17.4526	15.6669	9.38245	16.7666	14.7426	15.295	16.4136	16.6834	14.5492	15.7404	15.3915	18.055	16.3355	15.9733	16.1468	14.6347	15.6176
ACTG1	16.2368	16.8962	17.4118	16.7689	17.2614	16.6999	15.5917	18.0452	16.1296	16.4927	16.9025	15.8579	17.136	16.6513	16.9845	18.082	16.3692	16.6699	16.2722	16.7611	16.9005	16.8612	16.5459	16.7452	15.7545	15.7628	17.8346	17.9726	16.55	17.1764	17.4303	18.3985	17.2517	17.2652	17.3516	16.1103	16.8031	16.2813	16.5797	16.8894	17.6782	17.5699	17.1208	17.3643	17.2372	17.0895	16.5431	16.3093	16.7445
COL5A2	14.8586	14.738	15.0175	17.3033	16.0465	17.0266	13.9158	16.0779	14.9498	17.0256	14.7784	16.021	14.7625	16.0328	15.6486	16.2303	16.5661	15.336	15.0131	14.9563	17.8173	15.3507	16.2563	15.5223	15.6782	14.0323	15.9976	14.8535	15.5666	16.1602	16.2976	14.7969	17.0247	14.2884	15.5254	15.6477	17.9036	17.4696	15.2878	16.6817	14.2595	16.1086	15.8109	17.0096	17.3522	16.5903	16.6706	16.1336	15.8369
LUM	13.3764	14.7542	14.9905	16.3307	15.9616	17.298	14.4638	15.9955	13.9976	13.6103	15.8646	16.4982	15.8605	15.7569	17.384	17.9186	16.0018	16.6106	15.6066	16.354	17.0728	15.4267	15.5179	15.5296	16.8083	13.369	14.0023	16.0541	15.2217	15.498	15.9988	14.1989	17.0744	15.7459	14.8374	15.1818	16.8156	17.3396	16.7881	14.5586	12.9592	14.508	17.395	17.4827	16.977	17.3761	17.9918	15.3975	15.354
EEF2	15.171	16.6586	16.0738	17.0021	17.3618	17.5832	16.1627	16.8164	15.5125	15.8069	16.2062	15.1647	15.9719	15.1772	16.2338	16.7669	16.775	15.5148	15.2221	16.2041	16.5418	16.8475	16.2077	17.4985	16.5455	14.5184	17.2652	18.7012	15.1026	16.2052	16.4912	16.8898	17.8122	16.5789	16.0285	17.1762	15.919	16.5576	16.9632	16.6969	18.2987	15.4694	17.522	16.58	15.7628	16.0052	16.4082	17.7921	16.4248
SPP1	15.6367	16.4804	14.8434	15.0359	14.2266	13.3513	16.448	13.4228	14.0479	15.7562	14.4455	15.0254	15.2144	15.1057	15.2943	15.4266	12.9086	13.2229	15.7444	15.7312	19.5542	15.8986	16.4838	15.7571	14.0875	13.756	18.4283	10.7948	17.6245	16.7495	14.449	15.2288	11.9375	14.2944	15.0292	15.1855	12.1281	16.2827	14.7745	16.9494	12.9927	16.9222	13.7467	15.2097	16.7417	16.8627	15.0363	16.334	13.011
CTSK	11.2472	17.1306	14.5675	15.3986	11.5654	13.9961	15.6746	13.06	12.7496	15.6072	14.0233	15.202	15.4518	12.1854	15.0985	15.9097	16.346	13.5761	16.1167	15.6104	17.5775	15.1057	16.5805	11.6342	14.2675	11.8624	18.8329	11.6659	13.5776	18.2043	15.3348	15.2283	10.8187	13.3093	15.6881	13.8026	14.044	15.5268	12.6506	17.7036	9.07121	16.5102	12.3077	16.2958	16.8215	17.9444	15.582	15.1362	13.492
MT-ND6	15.6939	15.5969	16.5328	14.2838	15.1574	14.9836	17.3463	18.6255	16.3387	15.8671	16.3121	16.8739	17.4415	15.1688	15.4454	16.7781	16.4736	15.9347	15.8554	17.38	14.611	15.1107	15.9336	15.7076	16.8901	15.4472	16.7506	14.1724	17.1288	16.8029	15.8044	14.6314	15.2239	16.6431	15.2647	15.5031	14.43	16.0402	17.241	15.0543	15.6649	16.6873	14.8445	16.6791	16.1399	17.7203	16.5172	15.1137	16.2471
CST3	11.5297	17.0453	15.4121	14.7395	13.7273	14.0198	16.0499	14.5847	12.4233	15.633	15.6686	15.3713	17.6753	13.7173	15.3332	16.9875	13.2685	13.5192	15.5941	16.7567	17.8341	15.8936	16.9891	15.1814	12.6311	12.8357	18.4171	11.8046	14.675	17.5997	15.4999	17.6129	13.03	16.1864	13.4472	15.071	12.8492	13.3316	13.7315	17.0806	13.5522	16.608	12.2196	16.5449	17.0027	17.7802	14.6184	14.3425	12.1293
ENO1	17.1697	15.9741	14.7375	16.1688	17.2196	17.0405	15.1948	16.666	15.845	16.0154	16.3436	13.2752	14.3835	17.2861	15.4465	16.1655	17.3561	15.4048	14.4933	15.1708	16.2835	16.5086	15.6857	17.5077	14.4314	14.226	17.5979	16.706	15.3381	16.8124	16.7631	17.5206	15.8942	16.4909	17.9884	15.9698	15.9592	15.5281	16.1184	16.6063	17.5536	15.475	18.1375	17.5556	16.4451	15.7989	16.3626	15.6578	16.8646
MT-ND3	15.3616	16.6703	16.4303	14.7151	14.431	14.0134	16.7714	18.1615	15.9907	15.5317	16.4486	17.0568	18.2608	14.7472	15.2531	17.6455	16.0702	16.3818	16.6251	16.726	14.1215	16.207	16.5749	16.9162	16.7712	15.5975	16.0784	15.1559	16.7186	16.4355	16.0009	15.0159	14.7167	16.3947	14.1606	14.4537	14.0953	15.4413	15.4166	14.442	15.9165	15.6749	15.5089	15.7727	16.2971	17.268	16.3475	14.9073	14.1414
ACP5	10.7926	16.9716	14.9901	12.634	12.1381	8.79994	15.8559	14.0093	11.2711	15.4097	15.0323	13.8019	16.5739	11.202	14.5229	15.7935	9.2866	12.3748	15.6761	15.7938	16.9764	14.7363	16.2907	12.5768	9.14563	10.1339	18.8552	7.77256	10.4642	18.2712	15.5285	16.8225	10.4375	14.7268	10.0953	14.9594	12.3952	9.89516	13.583	17.5142	9.79429	17.3904	11.6123	15.7883	16.7784	17.4114	13.9049	14.5043	7.53525
TNC	16.0316	14.9098	13.9273	14.6905	13.1804	17.1397	14.106	15.2149	14.4712	14.2559	15.8756	15.3593	14.1063	16.8347	16.4441	15.8527	17.577	15.1043	15.3485	15.9334	17.6945	16.8018	15.683	16.5296	16.3723	15.2663	14.3634	17.2244	16.5704	15.4186	15.7678	16.7245	17.3872	14.3499	15.7288	16.0652	17.7918	15.6666	15.2942	16.1767	11.1892	14.0559	15.1131	16.943	16.1403	16.6113	16.6345	18.3955	16.3439
FLNA	15.4571	15.7533	15.9606	16.4171	15.9482	15.325	15.1141	17.474	14.3572	17.21	16.8394	14.9356	16.5296	16.8531	17.606	16.4771	16.3906	15.9061	16.5813	14.9701	17.5355	16.3567	17.2797	16.6389	13.9459	15.2071	15.735	16.2416	14.9487	16.1981	16.7458	15.7965	18.4066	16.6423	16.59	16.0579	16.5688	16.3764	15.418	17.2609	15.6413	15.7831	16.3984	16.3399	16.7842	14.8726	16.8454	15.6783	17.1578
TMSB4X	15.6074	15.3278	14.6743	14.8655	14.6677	15.0005	15.7975	16.8608	14.896	14.8648	15.597	15.5377	15.9433	15.6587	14.7675	16.6592	15.4071	15.9479	15.9266	15.0266	15.9616	16.1059	16.0848	15.804	14.3062	15.1826	15.8117	15.2455	16.1297	16.6016	17.6692	19.0244	14.0985	16.7176	17.6298	16.3524	16.6977	15.595	16.2076	16.0328	14.7234	16.0331	14.8511	16.4975	15.9169	16.57	15.8491	15.1279	15.103
TGFBI	15.249	12.8527	12.7749	13.8234	16.1623	19.419	15.2413	18.4597	13.7297	14.4184	14.6322	11.8511	13.8832	16.0626	14.6618	15.0526	17.8442	17.3316	14.0321	15.6891	15.9849	15.5648	14.2387	14.2557	14.7332	14.1058	15.0978	18.3356	14.0075	15.9256	16.5156	15.7766	12.6069	14.8382	17.1672	15.1844	17.9155	15.8218	14.7644	16.1487	10.8007	13.6005	18.0635	17.6489	17.0989	15.8719	18.4125	14.7111	15.5696
MT-RNR1	17.0633	16.2405	14.584	13.6768	14.2587	15.5111	16.8559	17.1025	16.175	15.3697	14.5532	16.1342	16.9949	15.0059	13.9135	15.3506	14.9664	15.1478	15.8528	16.302	14.398	15.7038	16.064	16.268	15.8079	13.4578	15.9697	14.3909	15.5955	16.0731	18.6869	15.0673	14.1373	16.0098	13.9256	14.7122	13.7907	13.4785	17.2574	14.2328	14.7183	15.2869	15.2782	15.4661	15.2961	16.958	17.2734	15.1261	16.8466
COL11A1	13.2847	13.7461	12.586	16.4979	16.7122	16.0064	14.4773	15.4643	16.1122	14.781	12.6398	15.9718	13.4154	15.7226	13.3391	13.9166	16.3788	12.8771	11.6726	15.8702	12.5039	15.0746	16.4833	16.292	14.4152	13.8252	4.75608	15.687	13.9131	10.0308	14.7827	13.3704	12.438	15.2734	13.1615	14.5309	9.53446	16.7441	15.3936	13.8352	13.408	11.5776	16.2211	17.3171	16.0592	17.8301	16.1885	12.3106	15.9942
SERPINH1	14.5875	15.8713	14.7471	17.1167	16.2475	17.1174	14.2652	15.6875	15.5513	16.1158	15.7015	15.2745	15.1706	15.7493	14.7543	15.8813	16.3986	15.6468	15.4718	14.8486	16.9158	16.2844	16.1672	16.2974	14.1139	13.7286	16.9251	15.0582	15.1812	17.434	16.3646	16.3755	15.181	17.2474	16.184	16.2988	16.4627	17.2179	16.6928	16.8899	15.8476	16.7679	16.1161	15.9617	16.5598	15.0092	15.5359	15.8706	15.5361
COL12A1	16.0357	10.3562	12.6884	14.7132	16.54	18.3969	14.7539	17.0869	13.7804	14.8564	14.9586	17.2188	13.9357	15.6799	14.828	17.1751	15.798	14.9326	15.9153	15.2539	16.1272	15.4638	16.5241	15.4233	16.0444	15.2937	14.1146	15.7214	15.2554	15.6832	14.9216	14.9575	15.2195	13.9956	13.332	16.0609	16.8883	16.869	16.7731	15.5502	12.5988	14.6201	14.2301	16.0932	15.4085	16.7753	16.858	15.4431	15.3577
PKM	15.9379	15.5594	14.3282	16.3677	16.0673	15.7181	15.0687	16.3068	15.5219	15.6476	15.0615	13.4728	15.8502	16.8863	16.2672	15.3713	16.6207	15.5268	15.1887	14.3363	15.8598	14.7775	15.6129	16.2683	13.2133	14.0098	17.0244	16.3112	14.3447	16.699	16.4414	16.2452	15.3771	16.7462	17.1945	14.9986	14.4277	14.8061	15.2089	16.7992	17.1089	14.9384	16.5557	16.8639	17.0941	15.7037	14.8512	14.4497	16.3412
IBSP	14.7477	14.8855	14.1454	13.8882	11.6291	14.3006	16.5793	8.48017	6.76583	16.6407	13.3016	14.8356	14.5104	11.2784	14.9577	15.6004	11.356	9.55553	14.5975	14.7305	16.9515	15.3817	16.5526	15.1381	13.4608	11.6859	17.1839	14.6728	14.9008	16.5025	12.3592	14.0408	10.8192	13.5363	11.3942	16.2469	10.7897	14.4096	15.266	17.6524	15.1283	18.1563	11.8339	12.7854	13.6386	16.3295	11.3949	14.6064	13.5229
CD74	11.8738	15.6875	14.9755	14.4067	13.521	14.9519	16.6834	15.8034	13.9264	13.8659	17.051	15.1789	16.8774	13.1974	15.7817	14.732	14.2659	14.792	14.7661	14.9684	15.4356	14.4642	16.4864	15.4584	12.1079	14.9355	12.387	13.3088	16.2473	14.8726	16.8632	15.4056	13.3699	17.528	15.3502	15.7086	13.5948	15.1115	14.8781	12.7039	13.7006	14.8459	13.348	14.7722	14.9073	15.1793	14.966	12.5773	14.2458
TPT1	14.8725	16.5343	14.7753	15.5136	16.0746	16.3419	15.9	15.8683	15.1383	15.4121	14.7348	14.9238	15.7253	15.3506	15.0544	15.2265	15.4868	15.5217	15.4149	16.0502	15.1569	16.0423	16.188	16.2277	15.8921	14.408	16.9311	16.3383	15.2145	16.677	16.698	17.2905	14.9224	16.2886	15.0291	15.6447	15.2985	14.6669	15.9857	14.5156	16.8709	16.5238	17.6762	15.2918	15.3734	16.4993	15.7333	15.6537	13.9649
PSAP	13.8963	16.9093	15.0459	15.8843	15.0557	14.9942	15.8926	15.4543	15.6196	15.7745	16.1485	15.8436	15.9846	15.4538	16.0909	15.7293	16.2498	15.8685	15.15	15.523	16.2418	16.306	16.579	16.8609	14.3148	14.7632	17.3214	15.0162	15.4774	16.63	16.1706	16.375	16.2844	15.8898	17.349	15.7708	15.888	15.3564	14.9668	18.0757	16.142	15.4491	14.8372	17.1248	16.5023	16.3268	15.8397	15.9591	15.8821
A2M	14.3391	14.9009	16.1543	15.1513	15.9203	15.7528	15.6883	13.9097	15.7265	16.4936	15.7934	14.7156	15.8617	14.4155	14.7607	15.064	16.9648	14.5381	15.1275	15.3268	15.5738	14.3308	16.9812	16.063	14.7569	15.5132	15.8299	15.3907	15.2399	15.0415	14.6485	14.0523	13.3492	15.3697	13.2607	15.0589	12.9908	14.2126	15.489	15.8772	14.3728	16.8122	14.4902	15.1324	14.5293	18.2443	13.5331	15.308	13.0231
CPE	13.7284	14.3992	14.3237	16.2	13.4853	15.6354	12.4196	15.557	13.1683	16.4717	13.7665	13.4637	13.9383	14.6742	14.5023	15.3494	14.279	11.6172	15.3221	14.2525	14.026	15.6197	15.8395	15.5708	14.1122	12.7762	16.0284	14.2307	15.8303	15.551	12.199	14.3679	16.8103	11.7056	13.2717	15.1898	12.8886	14.7625	13.8621	15.973	14.9275	16.3184	15.2136	16.4343	16.0392	15.2457	14.4563	15.4977	13.5053
PABPC1	14.4265	15.6943	16.0665	15.4651	15.5881	16.0993	14.101	16.9151	14.9409	15.5272	15.6934	14.5638	15.3731	15.954	15.1653	16.02	16.0707	14.739	15.3921	16.7685	15.2109	16.7666	15.0342	16.0161	15.531	16.3516	16.0121	17.3401	16.3095	15.8388	15.5022	15.3684	16.2786	16.7075	15.4869	16.7557	17.7324	15.793	17.0979	15.5268	17.2924	15.949	16.6296	15.5972	15.5434	15.4447	16.1026	16.3084	17.4652
B2M	13.9085	15.4822	14.5788	17.4179	15.57	15.4309	15.5134	15.7628	15.4744	15.1118	15.4479	15.2998	16.372	15.2057	16.6854	15.5244	15.5276	15.2829	15.8903	15.0097	16.2368	15.0694	16.0099	15.6124	14.4398	14.7117	16.5785	13.9809	15.8205	17.1381	16.8348	16.0991	15.36	15.3887	16.2729	16.3443	15.003	15.0087	15.4079	16.1699	14.619	15.5568	15.5615	15.5993	15.7456	16.3396	14.7627	14.4848	13.7414
MMP2	13.3302	15.1259	14.3392	16.9111	14.973	15.9717	13.3691	14.9921	14.6193	15.2793	15.7802	17.0333	14.8689	14.2846	15.087	16.0596	16.5057	14.8262	13.8201	14.0513	15.3881	16.5525	15.744	14.6526	14.5067	14.3467	14.0425	15.6668	14.6122	14.2213	15.7358	15.6162	15.4229	15.2277	16.7602	13.4641	16.2144	16.6188	14.1905	15.1035	12.9633	13.6246	15.7861	16.6167	15.9114	15.6409	17.1191	16.0154	15.3985
LGALS1	14.9267	14.9418	13.8577	15.7734	14.9812	16.2693	14.6448	15.4442	14.6775	14.7515	14.5164	14.3489	14.508	15.8861	14.9958	15.4397	14.8144	14.156	14.4691	15.1677	15.7657	14.97	15.2944	16.3578	13.4891	12.5003	15.0011	13.7566	14.4854	16.4985	17.6125	17.557	13.4915	16.5479	16.1131	14.5602	13.9081	15.4139	15.9647	16.0054	13.0252	14.1077	16.5438	15.3443	16.3474	16.2073	16.1175	14.4208	14.0267
P4HB	15.5375	15.6913	15.356	16.1364	16.0932	15.8279	14.9399	16.048	15.6183	16.1082	15.9634	14.5386	16.3075	16.2061	15.4245	15.9911	17.2722	15.5809	15.4017	15.3399	15.9829	15.2401	16.1403	16.9028	14.0681	13.821	16.7954	15.7679	15.7978	16.7545	16.1723	17.1012	16.3049	16.417	16.8781	15.1573	15.6203	16.1426	16.1127	16.3227	15.5694	16.2473	16.8847	17.2382	17.2253	16.8236	16.0531	15.4665	15.7003
RPLP0	14.9719	15.516	15.448	15.3755	16.2247	16.9372	15.973	16.1405	16.0196	16.3792	15.3329	13.8025	16.0638	15.6304	14.6251	15.891	15.6393	14.762	15.3386	15.8719	14.6241	15.8975	15.666	15.9324	16.1418	14.8816	17.1693	16.8677	14.9106	16.2195	17.23	17.563	16.2457	17.8605	16.3502	17.0635	15.719	15.5707	16.9432	16.1042	18.2833	15.5936	17.6227	16.2324	15.6451	16.1226	15.253	16.0532	15.5075
PCOLCE	14.6516	15.6432	13.6466	16.3196	13.6848	15.5471	15.0577	15.0092	13.8979	14.3531	15.1963	14.9661	14.2853	16.13	14.7855	15.2776	15.7869	14.0869	14.7954	15.3676	16.9503	15.6947	15.7479	16.9216	12.7442	13.4407	15.4151	14.4514	15.4168	16.3639	15.1651	15.9508	13.6183	17.0456	15.7156	15.4697	14.9694	15.1934	15.5596	15.9478	13.1879	13.6456	14.9957	15.7148	16.2951	17.1209	16.6013	14.825	14.3105
APP	12.6451	14.8481	15.5162	15.304	15.8662	16.4876	13.5172	16.0162	17.038	14.6967	15.139	16.5706	15.2747	15.1289	15.65	15.5845	16.7301	14.6584	13.9288	14.5912	15.8496	15.8925	15.3603	15.5425	15.4463	14.4472	14.6334	16.5636	16.9035	14.551	14.9531	14.7541	16.4381	15.3776	15.8977	16.1261	16.5865	15.8566	15.1864	15.9349	14.208	15.2311	16.6845	15.7019	15.9299	16.5592	16.5619	16.5257	16.3815
GNAS	15.7179	15.9423	16.9382	16.299	15.4161	16.3621	15.2657	15.4936	15.4223	16.5225	15.3696	15.3753	16.0753	15.5127	15.7926	16.4892	16.1082	15.0705	15.3167	16.653	16.0925	15.8327	16.1024	15.7793	14.7963	15.2791	15.8464	17.1226	15.7482	15.8757	14.9872	17.1331	15.7301	16.7744	16.0586	16.8884	15.9594	15.4938	16.9088	16.2113	16.2857	15.5063	16.728	16.2135	15.6064	16.5371	16.2843	15.8812	15.4164
CTSD	14.5149	16.4953	14.5035	15.7549	15.218	15.4533	15.5669	15.334	14.8829	14.9658	16.3811	14.0028	16.1779	15.6257	15.3522	15.8407	14.5605	14.8171	14.532	15.1677	16.5399	15.602	16.2158	17.2797	13.7455	13.5562	17.5224	14.1836	15.4926	16.6744	15.591	15.719	14.9614	15.1097	15.9586	15.6297	14.1492	14.8656	15.0057	16.3163	16.0258	15.32	14.4361	16.1622	16.3272	15.8647	15.727	14.4577	14.5649
MXRA8	13.7954	16.6854	15.468	15.7973	14.646	14.0575	13.8992	14.5022	14.2897	14.2805	17.0722	14.7121	14.3984	15.3283	16.3091	15.9941	13.7166	13.8843	13.5845	15.5917	15.5444	16.3187	15.5387	16.823	14.8011	13.1738	16.2167	15.9235	15.8597	15.9019	14.7643	16.5065	16.3325	15.2439	14.5478	14.9182	15.0922	16.0877	15.0488	15.7741	15.8797	15.1214	14.9474	17.2153	15.7835	15.7334	16.2201	15.5171	14.8827
DCN	13.0444	11.6221	13.8126	15.8983	14.9288	16.3997	15.8024	14.812	13.0832	12.8315	14.6518	15.7571	13.9552	13.3247	14.6046	16.6012	15.1746	15.6	14.487	14.8487	15.1143	14.9605	14.9465	14.4907	16.9214	13.5437	13.1595	14.3535	14.3211	13.9571	15.2999	13.7705	14.3295	14.3072	15.264	14.5228	14.6889	16.5772	16.8326	14.5131	9.94532	12.6937	16.3968	16.0009	15.6309	16.4016	17.0664	14.907	14.0882
RPL8	14.0732	16.2228	14.2173	14.7448	16.0242	16.3711	15.4334	15.606	14.1984	14.8411	15.0871	13.4542	14.7927	14.2527	15.3985	14.584	15.1476	14.4611	14.2572	16.1704	14.8431	16.8672	15.9129	18.1712	15.5562	13.8284	17.3435	15.1866	15.9093	15.9583	16.6609	17.8953	15.2325	16.6349	15.6838	16.4488	13.7312	14.8808	16.3938	15.3604	18.2575	16.0249	17.8003	15.2156	14.9698	15.2403	15.3958	15.7406	15.4937
MYH9	15.0885	15.3734	14.673	15.2255	15.2693	15.3929	14.4951	16.3268	15.1057	14.9804	15.3251	14.8981	15.4066	15.8655	15.5515	16.1444	15.415	15.2795	15.0094	14.7339	15.8215	15.6955	15.5635	15.7899	13.4534	13.5824	14.5553	14.7025	14.2967	15.4599	16.6461	14.3119	16.3686	15.8204	16.0935	14.8397	16.6802	15.4601	15.6134	15.9505	14.0989	14.3558	15.0308	16.3786	16.6296	15.3411	16.3292	15.201	15.8158
GJA1	14.9517	14.081	13.735	16.588	15.0204	15.3169	11.6694	15.9744	15.0879	15.6164	15.3565	15.4935	14.457	14.7128	16.4957	16.3268	16.0547	16.2602	15.6909	14.2766	15.8154	15.0748	15.564	15.3616	15.2542	13.6434	13.687	16.7018	15.2915	16.386	14.863	16.5982	17.4775	12.8588	16.3224	15.3524	15.9308	15.6699	15.4396	15.705	15.0756	16.5453	16.9512	15.3004	15.8603	16.3912	16.8713	14.9109	15.9567
MRC2	14.5273	16.1671	14.5812	14.9966	14.382	14.5532	14.3288	15.7212	15.0066	16.4487	15.5572	14.8451	15.2057	16.4349	15.4746	14.4975	14.1375	14.2771	15.3324	15.6001	15.8129	15.473	16.2894	17.1453	12.7051	13.8215	16.2387	12.9346	15.0572	16.5619	14.993	15.3777	16.3531	15.1966	15.7712	14.8031	15.5787	14.3474	15.5737	15.7658	15.623	16.8438	14.7185	16.1803	16.1058	15.6297	16.3665	13.8095	16.0355
AEBP1	14.9773	14.3628	13.0635	14.4808	16.214	15.4885	15.6802	16.8852	15.5383	12.1025	15.2232	15.723	13.8051	16.3003	14.1196	14.2685	17.7777	14.9408	13.2745	12.7916	16.1711	15.7261	14.8988	15.3385	14.276	13.5103	13.859	14.5502	13.748	14.471	15.841	13.1835	12.8949	14.7779	17.9123	11.6804	16.6843	15.8405	11.4455	14.7723	12.2373	12.7669	15.1371	14.8133	16.2099	16.7998	17.0595	15.4206	16.4275
RPS18	14.1108	15.8459	14.2901	16.1274	15.8766	16.6146	15.2838	15.291	14.3832	13.9509	15.0026	13.6898	14.846	14.7238	14.7063	14.2404	14.4045	14.5987	14.0453	16.1623	13.9242	16.0074	14.8721	15.3435	16.029	14.304	17.0966	16.7241	15.2317	15.1205	15.4289	18.0297	16.2422	16.1926	15.0248	16.0679	15.9398	14.643	14.6615	14.967	18.1472	15.2425	17.346	14.1926	15.0848	15.7003	15.4116	15.3802	13.6985
RPS2	14.9606	16.2501	15.2858	15.912	16.4845	16.6566	15.5592	15.3909	14.4725	15.2727	16.0448	13.0992	15.6606	14.6692	15.1213	15.5737	14.9624	14.6834	14.1654	15.955	15.1205	16.3595	15.5517	16.8082	15.5032	13.8278	17.0403	17.2159	14.817	15.9762	16.3938	17.4482	15.8547	17.0564	15.1505	15.4101	15.4332	14.553	16.0403	15.081	18.399	15.5004	16.6644	14.8695	15.1968	15.8091	15.4536	15.5692	14.9508
LRP1	13.4538	14.7408	14.96	15.4791	15.1491	16.5523	15.7037	16.4253	15.1707	14.8479	15.8142	17.9747	15.1734	15.5161	15.2381	16.0509	17.3799	14.6357	14.9182	15.1959	16.293	15.9725	16.2722	15.7963	14.2132	14.7344	15.7463	14.2537	15.4682	16.0365	15.4425	14.4318	15.7127	15.1632	14.9438	14.9813	16.4009	16.0377	14.2568	15.4699	14.3587	14.228	14.4025	16.5227	15.37	14.9223	16.4114	15.5995	16.3627
RPL3	14.3925	16.1185	14.3875	15.695	15.8967	16.6017	15.9736	15.0278	15.1316	15.4378	14.7911	14.234	14.6808	15.2942	15.1425	14.8094	14.9841	14.5032	14.5278	15.8796	14.7028	16.1339	15.7408	16.3021	15.3808	14.3047	17.3982	16.5357	15.1413	16.0332	16.1361	17.0193	15.8779	16.5506	15.2953	16.0915	15.5606	14.6603	16.1746	15.6213	18.2036	15.5942	16.8103	15.5625	15.2028	16.144	15.8188	16.1017	14.8727
TMSB10	14.1341	15.5257	13.228	15.4205	14.5106	14.5476	15.3765	15.222	13.8874	14.4682	14.202	13.1365	14.6031	15.3739	15.0997	14.1885	15.2082	15.0949	14.4833	15.6547	15.138	15.8105	16.1634	16.7005	12.5979	13.9671	18.0073	14.2017	14.9032	16.3392	16.1738	18.5294	15.213	16.867	16.2197	15.5493	14.9637	15.2693	14.8746	15.4578	15.99	15.642	15.7929	15.3626	16.152	15.9228	15.8077	14.3945	13.8949
EEF1G	14.4308	15.7287	14.6353	15.4414	16.3011	16.864	14.9639	15.7551	14.5825	15.4043	15.0965	14.3943	15.2905	14.6474	14.9884	15.253	14.7637	14.8282	14.7709	15.6586	14.561	16.3089	15.4164	16.2492	16.0903	14.7351	16.8601	16.7603	14.7832	15.8276	16.2466	16.6523	15.9998	15.8454	15.465	16.6159	15.827	14.5213	16.0851	15.2223	17.979	15.1379	16.6411	15.5538	15.1694	15.1686	15.6368	15.738	15.2066
HSP90AB1	14.3861	16.1151	16.3258	15.9107	16.1679	15.7746	14.0457	14.922	15.0484	15.314	15.9765	14.4318	15.647	17.2015	15.374	15.1725	15.4513	15.9083	16.565	16.1841	15.6434	16.0425	14.604	16.7675	15.6794	14.9354	16.7469	16.7671	15.3106	18.2196	15.4932	15.918	15.6097	17.9312	16.0826	15.7519	15.6163	15.3506	16.5345	15.4572	17.7863	15.5954	17.5813	16.1487	15.8727	15.6843	15.2267	16.2122	15.2724
ALDOA	15.5076	15.7354	14.5732	15.7164	16.3312	16.2522	15.2253	16.0378	15.1816	15.9163	15.5032	13.0874	15.226	15.4831	13.9944	16.0743	15.6105	14.3087	14.6245	15.0489	16.1177	15.6231	14.8997	16.5996	14.5385	13.5063	16.6718	16.3334	13.4533	16.5077	16.1692	16.8423	14.3454	15.6396	15.9251	16.1304	13.7525	14.4601	15.5208	15.6756	17.122	14.8377	15.0446	16.3666	16.0961	15.1333	14.927	14.0697	14.6859
RPL13A	14.1269	16.3666	15.1119	16.7915	16.7551	16.0253	16.4948	15.7116	14.8457	15.6242	15.4276	14.3965	15.1688	15.3866	15.07	14.8659	14.6254	14.7082	14.3822	15.4508	15.371	16.541	16.1656	16.3225	15.6476	14.5467	17.2573	16.3333	14.8815	15.7919	16.0678	16.7788	15.4565	16.6702	15.0476	15.8668	15.4468	14.7149	15.6995	15.6394	18.3627	15.321	16.3772	15.2659	15.0692	15.7018	15.3974	15.6179	14.5922
TUBB	15.4253	15.6823	16.6711	16.1977	16.0174	15.3548	13.5601	16.1336	15.8031	14.7633	16.111	14.5013	16.4174	15.96	15.6984	16.8274	14.909	16.2666	14.8773	15.7584	15.7441	16.0943	14.9785	15.904	15.2607	14.8907	16.2228	17.0829	15.5932	15.6453	16.1402	17.0481	17.1388	17.425	16.0908	16.1693	16.1895	16.3378	15.2061	16.2018	17.0449	15.3676	16.9672	15.6743	16.0842	16.5327	15.4954	15.75	14.9739
TUBA1B	15.3598	14.4258	15.1744	15.2483	15.0247	14.9756	13.5425	14.9271	15.2162	15.3199	15.2356	13.6718	15.6698	16.0296	15.6393	16.3133	15.9044	14.7187	15.2284	15.0348	15.6611	15.5255	15.7939	15.6159	13.2529	14.5964	16.11	14.7789	14.7173	16.0859	17.0753	15.9572	15.7607	15.7607	15.6688	16.328	15.2385	15.6397	16.0571	16.1559	16.2279	14.8751	16.7019	16.1603	16.3207	15.6021	15.2675	14.9309	15.1214
RPL13	14.3002	16.1035	15.25	15.4534	16.0944	15.5695	15.6674	15.0023	14.9794	15.5275	15.5989	14.0913	15.4347	15.3574	14.7487	14.9633	13.8766	14.3801	14.3385	16.2673	14.6209	15.465	15.6941	16.2531	16.0804	13.6359	17.5399	15.0505	14.4612	15.1782	15.7909	17.1886	15.7261	16.9886	14.4607	16.1149	14.5144	14.4301	15.8734	14.8037	17.6388	15.2211	15.7646	15.1151	14.741	14.9399	14.5219	14.8611	13.5659
FTH1	15.9662	15.8728	14.5291	15.3081	15.8821	15.544	16.8012	15.8475	15.4246	16.0271	16.0679	15.3586	16.0607	15.6521	15.1507	16.0895	16.4733	15.5451	15.0624	15.0528	15.6304	15.8218	16.1478	17.4469	14.4528	14.2628	16.178	15.614	14.9818	17.6282	16.3215	16.1127	15.783	16.0561	17.8086	15.3799	14.4117	14.9667	16.1555	15.9524	15.7519	15.5032	16.1186	15.3955	15.4335	15.2355	16.0085	14.815	16.4153
HSP90AA1	15.4533	16.1199	16.3121	15.3796	15.5845	14.886	13.7862	15.1689	15.6738	15.6227	15.121	14.3987	14.9026	14.288	15.689	14.9823	15.7371	14.8323	14.7937	15.296	15.3416	15.7487	14.6597	14.6108	14.3045	15.3717	16.3437	17.3019	14.54	15.6398	15.1342	15.4341	16.0863	14.2478	17.0467	15.84	15.1232	15.8596	16.2306	15.3657	17.3673	16.2585	17.0122	16.5646	15.9233	15.4156	15.4754	15.837	17.363
RPL4	14.7839	15.3962	15.195	16.202	15.7741	16.4174	15.303	15.9408	15.1765	15.4612	15.0993	14.3267	15.5315	15.682	14.9263	14.8278	15.0811	14.2275	14.9362	15.3007	14.3303	15.4468	15.3949	15.5116	15.8925	14.3269	17.1933	16.203	14.2969	15.16	16.0482	16.4091	15.8866	16.0023	14.9493	15.9043	14.955	14.9806	15.5445	15.6665	18.3953	15.149	16.8282	15.1653	15.8891	15.3447	14.8136	15.8626	15.0717
HSPG2	14.143	15.0367	15.6509	16.6396	15.0859	16.589	14.8403	16.3147	15.4997	15.0821	16.6107	15.1647	16.0756	15.5922	15.8059	15.547	15.4938	15.2072	15.4164	14.8716	15.5289	16.2432	16.0404	16.5515	14.8522	14.8969	14.8748	15.8159	15.7576	15.4862	15.5589	14.0642	15.9806	15.0547	12.9255	14.9065	14.7828	15.5327	14.2386	15.4435	13.4358	14.5605	15.9521	16.0349	14.9476	15.435	16.3645	15.5889	15.0986
TIMP2	13.6308	14.4906	15.4848	15.9765	13.703	14.8339	13.989	16.2196	15.3451	14.7644	15.8456	15.9919	14.7648	14.8204	14.6965	16.1199	15.3434	15.3845	15.1888	14.6013	15.2417	15.8398	15.5852	15.8461	14.8744	14.3864	15.6492	14.5749	15.6544	16.0484	15.8529	14.9312	16.4846	14.1718	15.8492	13.4599	17.2132	15.4904	14.1455	15.3662	12.422	14.5837	17.1041	16.352	16.5176	16.5675	16.9968	15.3783	15.7167
RPL41	14.2803	14.7647	13.9845	15.5091	14.6273	16.3842	15.7049	15.2056	14.5026	14.2135	14.285	15.3567	14.543	14.5187	14.2553	14.6311	15.046	14.6329	14.3563	15.3555	13.6025	16.0962	15.8837	16.3041	15.406	14.1866	17.7665	15.9711	15.0963	15.8327	16.1655	16.7531	15.1846	17.282	14.9337	15.9937	15.12	14.9631	15.8127	14.9315	17.7183	15.0552	16.6063	15.8775	14.9258	15.6766	15.0505	15.4283	14.4371
CALR	14.4709	15.5001	14.6229	15.784	17.0692	15.8761	14.4561	15.3756	15.2348	14.6846	14.9203	14.3351	15.337	14.1936	15.1048	15.3108	16.1797	14.8692	14.2543	14.8218	16.601	16.0603	15.2862	16.1314	13.5364	13.9705	16.7568	15.9731	15.5428	16.1419	15.3615	17.0004	15.6053	16.6883	17.1153	15.89	16.5661	15.1738	15.1593	16.0563	15.9723	15.7264	15.6946	16.2334	15.8477	15.687	15.8172	16.9596	15.2047
CD63	13.5865	15.2652	12.4338	14.9587	14.187	15.0653	14.3443	13.3816	13.8969	13.9721	13.4461	15.6293	14.0835	14.9505	14.6643	13.7429	15.381	14.4675	14.4091	14.6089	14.936	15.244	15.7269	15.707	12.8953	13.5085	16.6216	14.3204	15.118	16.9524	15.743	16.5932	13.7209	15.5724	16.1507	16.2515	14.4556	15.0164	16.1013	15.7753	15.1036	15.4075	15.4447	15.8473	15.7887	16.0494	15.5186	14.7888	14.9643
CTSB	14.6425	16.1953	14.3513	14.9299	15.0805	14.5946	15.9492	16.2949	15.356	15.6699	15.4391	13.9164	14.9652	15.1964	15.4322	15.3615	15.2892	15.7822	14.3398	14.5368	15.8084	14.8364	16.0662	16.4395	14.6936	14.6458	16.0416	13.8034	15.1587	16.4757	16.0578	15.4973	14.4549	15.5675	17.5856	14.519	15.16	13.8159	14.392	15.1823	15.1616	15.1448	14.4728	15.7757	15.3996	15.86	15.7204	13.578	14.8209
OLFML2B	13.5361	13.6812	14.3246	13.9151	11.9886	14.8593	13.2381	16.208	12.7446	13.5786	15.768	13.7936	15.3876	14.3103	13.9557	15.5159	16.3673	14.5507	13.9332	14.4676	15.7004	14.4577	16.0274	14.6445	11.2471	13.7062	14.566	12.563	14.7891	14.2417	14.8562	14.6121	13.0983	15.7334	15.7806	14.5049	17.5286	14.726	13.4286	14.7676	10.2344	13.4012	13.1879	15.1872	15.21	14.6458	15.3498	14.1269	15.1785
GRN	13.0293	15.8603	14.3308	15.0803	13.7748	13.6223	14.8799	15.0888	13.6488	14.1796	15.1218	13.62	15.5888	14.1339	14.9575	15.4375	14.4648	13.7203	14.1787	14.7504	16.1882	14.8033	15.3699	15.4191	12.9483	13.1497	17.0304	12.8959	13.5663	16.2752	14.9312	15.3074	13.7723	15.8922	15.1829	14.2764	14.059	13.9243	13.9746	15.8169	14.3432	14.7929	13.7526	15.7225	15.651	15.9744	14.4852	14.2629	14.3038
MMP13	16.6136	14.541	13.2322	13.0151	15.0504	13.7972	15.0918	14.2011	10.6002	14.2952	13.1413	13.1792	13.5147	10.9972	13.6147	13.97	11.0369	11.5202	14.8112	14.3459	15.2921	13.9792	15.6471	16.4037	7.5889	12.0252	14.2809	11.9886	10.6917	16.658	14.8667	14.4898	12.4238	14.3095	12.2665	16.3685	17.9944	13.4619	14.6158	13.9705	11.365	16.5899	12.2072	12.5695	13.2506	16.896	13.4778	15.0374	9.28473
PLEC	14.653	15.2995	15.3178	14.5318	15.632	15.3915	15.1749	16.6024	15.6319	14.2746	16.1947	15.0031	14.9833	14.8269	15.1172	14.9679	15.0286	15.1137	14.7663	15.6666	17.3247	15.9954	15.5191	17.1284	14.883	14.5258	14.0785	14.8113	15.0225	14.3234	16.1013	14.0632	12.608	15.9772	15.3622	15.225	13.6393	15.7536	13.8643	15.0773	14.4389	13.6239	15.299	15.2814	15.0785	14.1096	15.2094	14.7521	16.1107
RPS3	13.9307	14.9281	12.9341	15.79	15.9935	16.4283	14.9492	13.7431	13.5262	14.8616	13.7531	13.1414	13.9703	14.4759	14.3794	13.1915	14.7556	14.6456	14.3741	15.1412	14.0675	15.4499	15.0306	15.031	15.8008	13.6034	16.6965	16.0888	14.3285	15.628	15.5817	17.184	15.5888	16.2627	15.5659	16.5112	15.406	14.2199	15.4918	15.7893	17.8489	15.9495	16.4117	15.241	14.6114	15.0461	15.0615	15.8276	14.752
RPLP1	14.3917	15.0628	14.7633	15.5403	14.6361	16.2424	15.38	15.8853	14.7577	15.6583	15.2849	14.0307	15.8841	15.5151	14.8506	14.6943	15.1365	14.4035	14.8755	15.0795	13.543	15.0916	15.7629	16.0454	15.3077	13.9939	17.335	14.9278	14.7573	15.2697	16.7804	17.7507	16.1621	18.285	15.5529	16.368	14.609	14.886	15.5906	15.4134	17.737	15.0277	16.2214	15.3248	15.5334	15.1177	14.2119	15.2736	15.1117
RPS3A	14.2585	15.5689	13.7602	14.8145	15.2437	15.9038	15.381	16.0454	14.3346	15.1482	14.0132	13.8528	14.8521	15.0905	14.6262	14.6623	14.2563	14.7134	15.0247	16.3244	14.2266	15.59	15.6231	15.1429	15.1834	14.5263	17.2358	15.7115	14.4286	15.6005	15.6701	15.2562	15.5808	15.035	14.7865	16.28	15.5374	14.2646	15.6875	14.9637	17.7314	15.9592	17.0591	15.3018	16.4773	15.231	15.0718	14.9142	14.3534
MT-ND4L	14.6419	15.6154	15.4496	14.881	14.1053	14.8953	13.6064	17.4218	15.5227	15.4941	15.5619	15.9261	16.2265	14.1383	14.5879	16.6502	14.5088	15.9235	15.4949	16.5024	13.8892	14.3062	14.9916	15.1965	16.3913	14.759	14.2451	15.319	16.0495	15.3274	15.0431	15.4468	14.9561	16.0104	13.6569	13.7185	13.899	14.7134	15.1041	12.2627	14.2402	14.9541	14.8955	14.8751	15.7292	17.0721	15.8213	13.6277	14.0919
RPL18A	13.7952	15.4069	14.6884	16.1467	16.0618	16.7409	15.7035	15.6026	14.1126	14.256	14.8761	13.4214	14.7951	14.5237	13.5989	14.4969	14.8096	13.5955	13.9915	14.8502	14.334	15.9319	15.0342	15.4397	15.0236	14.1368	16.5885	16.6668	14.627	15.9228	15.8356	17.2231	14.4161	16.4346	14.1043	15.5229	13.7921	14.5445	15.2581	14.7698	17.3536	14.6614	16.6572	14.1445	14.2069	14.7932	14.816	15.1542	13.9253
TIMP1	16.4835	15.9203	12.5807	13.5377	13.8915	15.3202	15.0797	14.9651	13.1523	14.8665	14.8958	13.1206	15.1175	15.148	14.2548	15.8023	14.0895	13.6924	14.2922	14.0455	15.1338	13.4187	14.932	15.7905	12.0177	13.0407	15.2335	13.5979	15.0834	16.2629	16.0552	16.567	12.4813	16.4083	14.3303	15.1449	13.4009	13.6648	13.9869	14.99	12.6062	15.7216	12.54	15.7438	14.95	16.1896	14.5177	13.6345	13.0571
RPS6	13.6091	15.2164	13.3135	15.1172	15.2899	15.8133	15.245	14.8133	13.6751	14.2524	13.6706	13.9091	13.6879	14.3192	14.0178	13.6248	14.9059	14.4604	14.3363	14.9182	14.3757	15.7701	14.8699	14.2903	15.553	13.9103	16.7856	15.6836	15.0731	14.8944	15.0515	16.5839	15.2448	15.4099	14.4731	16.3856	15.8556	14.2376	15.1582	15.3284	17.4409	15.1194	16.5485	15.3382	15.0798	15.1562	15.1688	15.8858	13.6076
IGFBP5	15.3658	13.6332	15.4804	15.4506	13.377	15.2943	12.8339	13.8566	15.445	15.11	13.0441	14.6472	13.4403	15.615	13.0486	14.8372	17.5678	14.3534	12.3839	12.9352	16.1215	14.5677	13.6912	14.3314	14.2685	14.4549	14.8959	16.0611	14.5808	8.68051	14.9791	16.4278	12.1474	14.2967	14.0817	11.5734	13.3499	13.5769	15.8392	13.0939	10.8384	13.3377	13.3623	13.6916	15.2368	12.3281	13.9837	16.9022	15.5924
LDHA	15.466	14.4986	12.8941	14.7414	15.6254	16.0537	13.7437	15.1447	13.6826	15.2233	13.3659	12.111	13.8735	15.3287	13.5443	14.5167	15.6124	14.4578	13.4989	14.1228	15.1923	14.8714	14.4813	15.0572	13.7617	12.7171	15.7278	15.1966	14.17	15.8847	15.7347	15.9386	14.3333	13.789	15.8637	15.5669	14.5722	13.5381	14.4824	15.2793	16.3489	14.9256	16.6448	15.3866	16.0574	14.6657	15.0446	13.3931	14.5317
RPL10	13.2354	14.7421	14.2262	15.5427	15.0524	15.8338	15.6924	15.4069	15.4305	15.8186	14.8247	14.4046	14.809	15.0841	15.3036	14.2819	14.814	14.269	15.1367	14.5205	15.2146	15.6027	15.4927	15.1384	15.3143	14.1974	16.1211	16.1962	14.1017	15.8645	16.2779	16.572	15.1354	16.167	15.1126	16.3164	15.1038	14.6658	15.4618	15.6587	16.8946	15.7207	17.3048	15.0609	15.1085	15.1548	15.2075	15.8796	14.6357
RPS4X	13.652	14.4443	13.6441	14.5278	14.3259	15.7001	14.7948	14.7435	13.9912	15.1293	14.1769	14.1221	14.8448	14.2554	13.7744	14.1317	14.273	13.6426	14.7068	15.217	14.303	14.9549	14.3623	15.743	14.6548	14.0897	16.7466	15.8684	13.8424	16.0199	15.5277	16.1622	16.2354	15.8092	14.5191	15.8111	15.2552	14.0656	15.4059	14.6309	17.3365	15.7759	16.7789	14.4804	14.2148	14.9167	14.618	15.0141	14.4656
RPL7	13.4153	15.4646	14.0487	13.7297	15.5195	15.7231	15.069	15.0129	14.3199	14.6397	14.1133	13.3825	14.2486	14.9262	14.3889	14.5186	14.4436	14.1917	14.9745	15.9317	13.5936	15.6465	14.8119	14.7739	15.5712	14.8331	16.6222	16.1859	15.5041	15.7064	15.7845	15.7795	14.856	15.0179	14.6868	15.9539	15.1037	14.5623	16.4545	14.8329	17.2591	15.4529	16.451	14.8588	14.7408	15.0714	14.9001	15.3486	15.2118
HLA-A	12.4706	14.9632	14.2887	16.621	14.5776	13.9381	14.7041	14.6737	13.2635	13.7118	14.3207	13.2905	15.744	15.111	14.9834	14.3626	15.4669	14.0947	14.0806	13.7635	14.3616	14.3874	15.1863	16.0711	12.7368	12.5705	16.5211	14.3686	14.8265	15.3909	16.2232	15.9943	14.5609	15.8682	16.069	16.0614	14.4967	14.7957	14.5557	15.1344	14.4019	14.603	12.3205	14.8559	14.5061	15.4055	14.632	13.9366	13.63
ANXA2	14.8444	14.4035	13.0626	15.0484	14.9911	15.0507	14.5176	15.7218	14.506	13.8721	13.9829	13.9666	15.2251	15.6094	14.5379	14.8159	15.7668	15.6421	14.7807	14.3576	14.7047	15.0722	15.3975	14.9013	13.7161	13.5414	15.5091	14.4096	14.7425	15.926	16.8007	16.8043	15.6974	16.1446	16.3594	14.9728	14.4077	15.0099	14.7738	15.5583	15.5128	13.85	16.7548	15.8492	15.5535	15.7372	14.8161	14.0056	14.5176
FKBP10	12.5413	14.5416	13.7216	16.3061	15.0162	16.2872	13.9094	14.7403	13.4924	14.78	14.0352	14.0795	14.0504	14.7968	14.3914	15.0485	14.5945	14.9751	14.2159	14.9167	15.8734	15.0589	14.942	15.6759	14.3955	13.2492	15.6524	15.8962	14.649	15.892	13.997	15.5447	14.6647	15.4516	13.5411	14.5375	14.851	15.3333	15.7719	14.6159	15.1758	15.0979	15.8929	15.1789	15.9612	14.9057	15.9411	15.1603	14.4693
FSTL1	14.7136	13.7791	15.651	15.2823	14.0724	15.4458	13.0036	16.4328	15.8071	13.209	13.9619	15.2432	13.764	14.8694	13.8947	14.32	16.7166	15.0308	13.8232	14.5727	16.5995	15.4104	14.787	13.4957	14.4233	13.5529	15.1647	13.8896	14.6445	16.3238	15.5006	14.4014	15.1666	13.7332	14.9246	14.6976	16.7631	15.7487	13.3098	14.8029	11.559	14.3783	14.8905	13.8954	15.3585	14.8209	14.5276	15.1589	14.2487
RRBP1	13.2914	15.4478	13.5626	15.8789	15.6518	15.6635	14.4327	14.0977	13.632	13.5835	13.8805	13.9045	14.2725	14.9785	15.2994	14.9391	15.234	14.3496	14.525	14.5465	15.4759	15.4395	15.2309	15.3149	13.2892	13.2485	15.0245	14.5199	15.1853	14.4909	14.7976	14.8271	14.9138	15.0996	15.3118	15.3071	16.5519	15.4778	15.8092	15.8287	13.1831	14.7917	14.657	16.0303	15.7774	14.5193	16.2257	15.5571	16.0016
AHNAK	13.5086	14.738	13.6081	17.0297	14.9805	15.1122	14.0236	14.7965	13.9578	15.8195	14.3671	14.8985	13.8759	14.7245	14.5624	14.3203	16.2626	15.0968	15.0137	14.4534	16.0533	15.5342	15.9163	15.5906	15.6026	14.133	14.5376	14.6735	14.2608	14.9535	16.0338	13.2761	15.743	13.6767	15.4741	14.885	14.2072	15.1747	14.5123	14.8281	13.0804	13.8183	14.7546	15.506	15.4873	14.2598	15.8484	14.8166	15.6518
RPL37	13.9395	13.6381	12.6367	14.7978	14.1034	15.6582	14.6372	14.6838	13.51	13.9937	14.0645	12.9147	13.3351	13.462	13.2183	13.3878	12.9848	13.713	13.3574	15.2037	12.5513	15.4628	14.9909	14.5601	15.6496	13.7264	17.6147	15.4169	14.2939	14.5757	15.0572	16.7792	15.1433	15.3963	14.2785	15.0911	15.7616	13.7968	15.2486	14.3092	16.7132	13.5802	15.6612	14.9757	14.3506	14.9474	14.4046	15.1986	13.2884
HLA-B	12.4923	14.9429	13.4967	16.5526	14.8148	14.3547	14.8114	15.1245	12.8714	13.8857	14.668	13.8162	15.3775	13.252	15.3794	13.7559	15.1453	13.484	14.2054	14.2009	14.0724	14.1363	15.4124	15.1058	13.0762	12.7388	16.0114	12.9562	14.0236	15.8211	15.995	15.3343	13.6395	14.9454	15.9553	16.3753	14.4136	13.9384	13.9394	15.2804	12.4021	13.8627	13.2401	15.1403	13.3671	14.2482	13.7982	13.5737	12.3437
POSTN	11.0826	11.5959	10.6697	13.3962	11.8712	14.8831	10.9221	16.57	15.0913	11.0582	13.8248	15.2353	15.0639	14.7397	12.994	13.7851	14.3758	15.2773	13.673	13.4679	12.596	15.6223	14.5584	13.7925	14.811	14.7549	10.6406	11.726	11.8786	13.634	15.1664	11.7593	11.5647	14.0873	15.3835	13.5914	17.114	13.9544	14.306	13.6443	10.7576	12.2984	13.4125	13.2422	16.1728	14.3641	14.4705	14.2125	14.8452
RACK1	14.2916	15.0329	14.0474	15.1063	15.3026	16.14	15.2034	15.4912	14.5816	15.1394	14.6929	13.6493	14.8303	14.3711	14.2149	15.3608	13.7697	14.3651	14.2742	15.3528	14.194	15.0885	14.7221	15.1684	15.591	13.4075	16.6058	16.7791	14.1497	15.6314	15.6233	17.206	14.4183	15.4727	14.6356	15.7957	14.1152	13.76	15.5899	15.0258	17.6237	14.5038	16.8006	14.697	14.3219	14.9067	13.9094	15.7121	14.0627
CKB	13.2324	16.422	14.4862	12.9639	13.0408	12.8798	14.9818	12.2902	13.1295	15.551	14.0394	13.0809	14.5021	12.9737	14.0637	15.3389	13.5343	11.0238	14.6782	14.1602	15.5693	14.4613	15.4746	12.1358	12.3961	11.6988	17.5177	15.3888	11.6775	16.3545	14.1325	15.8075	12.2978	13.532	12.1309	14.9911	11.5428	11.948	11.3702	16.3502	13.9422	14.5792	15.0957	15.5457	15.3201	16.1608	12.6637	14.0065	12.1158
PPIB	13.9167	14.4992	12.8377	15.6655	14.3129	15.3043	14.0466	14.3187	14.0293	13.7245	14.0233	13.5579	14.6841	15.1319	14.5765	13.6805	15.1909	14.5351	14.2412	14.2607	14.1153	14.1786	15.2014	15.4853	12.9489	12.4769	16.2731	14.3099	14.7179	15.5561	15.6381	16.8921	15.2933	16.2661	15.6541	15.0121	13.9031	14.8596	15.3736	15.4941	16.0886	15.4244	15.068	15.149	16.1935	15.7252	14.0216	14.1459	13.7779
RPS8	14.2342	15.1435	14.0497	15.0617	15.6823	16.1763	15.3033	15.1151	14.1174	15.157	14.4831	13.5482	14.0486	14.9795	14.9189	13.9349	14.6955	14.2847	13.818	15.7289	14.19	15.6312	15.0435	15.5206	15.6044	14.1499	17.002	16.2403	14.8396	15.0272	15.2032	16.939	15.3479	15.3293	14.9221	15.9783	14.7884	14.6616	15.506	15.1251	17.5376	15.6899	16.5402	15.1462	14.7274	15.2248	15.3735	15.468	14.503
RPL26	13.1849	14.4331	12.2007	13.701	14.9831	15.0922	14.6785	14.0652	12.8366	15.0297	12.7199	12.7127	14.2973	14.614	13.5813	13.5157	12.9033	14.2859	13.4329	15.7664	13.0587	14.3302	14.2327	16.3082	14.8078	15.3054	16.2084	14.4251	14.5582	14.6463	15.5293	20.2748	14.0551	16.4665	13.8271	14.5552	13.6944	12.7848	16.2689	13.5041	15.7839	14.0717	15.7741	14.8171	13.9952	14.6308	14.7236	14.0737	13.9879
AC010970.1	16.8155	13.2708	15.5376	13.4867	12.387	15.6118	15.4775	17.1875	15.6285	15.8129	16.7829	14.156	16.9062	13.2464	11.644	15.6905	13.161	15.2947	15.7015	17.3024	12.7143	20.2791	20.4853	20.359	15.4556	13.2359	13.7908	12.6576	11.6959	12.3555	22.4875	14.4922	13.5456	14.8036	13.0694	13.295	12.2606	13.1925	14.8833	12.0518	13.3	12.2733	12.3399	13.7138	16.7841	12.1272	12.8638	12.2266	13.7009
LRRC15	13.5801	10.4689	10.4293	12.453	14.2739	15.3666	11.7085	15.0776	11.6885	13.8194	15.3637	14.407	12.1578	14.0082	15.4978	15.1229	14.9956	14.3018	13.4187	12.2149	17.5036	13.056	14.5478	13.7776	9.09177	11.7107	13.1998	11.3605	13.4087	14.7405	15.3884	13.0822	14.1266	12.3812	14.942	10.6992	15.0468	14.8509	12.4249	15.673	10.9951	11.971	14.3278	14.2886	16.3959	14.9519	15.5998	12.1001	13.7132
IGF2	14.5082	16.1445	17.1933	15.6442	11.0571	11.8841	17.4747	12.5649	16.7874	12.7431	13.6064	12.1342	14.2358	16.4122	13.2648	14.7469	10.456	13.1439	15.5358	15.4633	15.6633	15.4161	14.0381	12.1847	14.1983	18.4378	11.61	15.1981	14.6653	15.4347	16.8814	12.2798	10.897	20.7889	9.98937	14.2459	9.19521	13.8608	17.8156	11.1831	11.8552	12.4999	16.5141	12.911	13.0278	13.7254	13.6766	14.9957	12.8027
RPL5	14.1899	15.0893	13.6444	14.7469	15.313	15.6201	14.6473	14.0506	14.2151	14.358	14.2401	12.9662	14.2645	14.4596	14.7236	13.812	14.3255	14.1167	13.4642	15.5015	13.9213	15.2419	14.6832	15.0591	15.0321	13.8071	16.8488	15.9963	14.4195	15.073	14.7525	15.9415	14.5477	16.0384	14.6211	15.2507	15.1497	14.2923	15.1974	14.9236	16.9792	15.3321	16.0476	15.0164	14.5812	15.8132	15.3126	14.9748	14.1583
LMNA	13.9666	13.9379	14.3684	15.5125	15.3219	15.4501	14.6907	15.4043	14.384	13.2412	15.1692	14.0482	14.5145	14.9441	14.3302	15.1843	16.3019	14.6632	14.0334	14.2207	15.4547	15.4752	15.0317	15.6813	14.2103	14.4825	15.6861	15.0859	14.5481	14.547	15.7497	15.4546	14.6511	15.3557	16.4561	14.4962	15.1213	13.9835	14.7222	15.0645	13.1887	13.7916	15.1841	16.281	15.9685	14.5246	14.8797	14.8953	15.4051
RPLP2	13.4944	14.7324	13.3166	15.0581	14.3993	15.5319	14.4695	14.4598	12.9056	13.7524	13.8561	13.1006	14.4275	14.0085	13.4511	13.5806	13.2622	13.3189	13.3214	14.8451	13.299	15.3023	15.0199	14.9275	15.1731	12.8592	16.2159	14.8065	13.9004	14.4346	15.4684	16.917	14.5205	15.6766	14.2889	14.8228	13.3083	14.0317	13.8532	14.172	17.1206	14.2568	15.2943	13.8584	14.3523	14.5613	14.4728	14.0418	11.9883
HSPA8	14.3751	15.2026	15.3121	15.9906	15.4857	14.6323	14.0804	14.9686	14.7972	15.594	15.0611	13.9531	15.4936	14.2534	15.5672	15.649	15.156	15.3545	15.2022	15.436	15.9035	15.4837	15.6249	14.9189	14.7948	14.6268	15.3974	14.9847	15.1001	16.287	15.6968	14.5467	15.6726	14.538	15.5913	14.8769	15.1635	15.0749	15.4647	15.2697	17.0925	15.1069	15.8712	15.9877	16.0981	15.2521	15.0441	15.1466	15.2031
TPM4	14.363	14.2751	14.6529	14.8926	14.9192	14.9719	14.1844	15.6815	14.4492	14.1437	14.549	14.8778	14.4964	14.0139	13.8535	16.1217	15.4423	14.5789	14.2638	13.708	16.0491	15.3484	14.6706	14.6993	13.1101	14.3335	14.5031	15.7316	14.0617	14.8169	15.3623	14.8443	14.5854	14.067	14.8549	15.0583	15.8961	15.589	15.2167	15.3582	13.1664	14.3907	15.5998	14.3396	14.7875	15.094	15.6367	15.1897	14.4415
PGK1	15.2063	13.952	13.2931	14.8141	14.9363	15.3039	13.3028	14.9592	14.0805	15.59	14.0172	12.4124	13.1125	16.0872	13.5544	14.2537	16.4348	13.4675	13.8254	12.9582	15.3868	14.8101	14.0902	15.5737	12.5923	13.2573	16.3818	14.9578	13.1368	15.923	15.0388	15.4785	14.8759	14.1308	16.1573	14.7797	13.8623	13.4027	14.2543	14.6461	15.4148	15.0976	15.2769	15.5554	15.5105	14.3371	14.6066	13.6255	14.7996
UBB	13.4612	15.0352	12.239	16.7777	14.5586	14.5224	13.8001	14.0874	14.5584	14.3524	14.5029	12.0512	14.8402	15.5497	15.8746	15.1921	14.0997	14.068	13.9995	14.9004	15.8231	15.665	14.8471	16.1966	13.9739	14.5714	15.3313	15.0384	15.2346	15.0325	15.1838	16.9647	15.0103	16.6744	15.1242	14.2505	14.5894	14.2665	15.1204	13.9676	15.7246	14.9136	16.1901	15.3043	15.5139	14.4592	14.257	14.3464	14.191
UBC	14.5963	15.2184	15.2349	14.036	15.0987	15.4756	15.7362	15.1041	14.8124	15.6439	14.3518	14.7941	14.6231	13.6865	14.5288	14.7991	15.8323	14.4391	14.4914	13.411	15.9057	15.0257	14.8188	14.6677	15.2197	13.2583	15.7718	14.0483	14.7643	16.1898	16.2711	14.6618	15.1355	15.5384	16.0825	15.8833	14.596	15.3613	15.0908	15.9548	13.5366	14.4423	14.8109	15.1937	14.5891	16.246	15.3474	15.3955	14.8205
ITGB1	13.5677	14.4641	13.897	15.6813	14.0115	14.8512	12.39	14.7009	14.1367	14.6428	13.5701	15.134	14.8152	13.6987	14.7282	18.0588	14.4669	14.6277	13.9745	13.8687	15.8445	14.645	15.2064	14.9809	13.1521	14.0286	14.4855	13.7483	15.0034	15.8065	14.7321	14.0563	15.4651	13.8857	13.9357	15.0369	16.4029	14.4916	13.3207	15.1713	13.0961	14.1943	15.2373	15.2677	15.3716	15.7998	15.2541	14.6908	13.8305
CALU	13.2933	13.6795	13.7501	15.6909	14.3557	15.2508	12.8166	14.6431	13.5713	14.1571	14.1497	14.2228	13.5842	15.1417	14.2423	14.4415	15.919	14.5454	13.5501	13.7434	17.1492	13.8288	14.2353	15.1972	13.1101	13.4216	14.4924	13.9914	13.991	15.3566	15.4451	13.163	14.9805	13.7521	15.1412	14.2066	16.7056	15.1705	15.1695	14.2569	12.9825	13.9402	15.3282	14.1146	15.9426	14.7856	15.0206	13.9146	14.4803
MXRA5	12.4226	12.1721	9.93439	15.0565	15.4998	14.5221	11.9542	16.4156	13.6402	11.6511	13.7135	14.5992	14.8551	15.5591	12.7769	14.1364	14.4418	14.5526	13.7122	12.7395	15.2764	14.2417	13.5549	14.6069	13.2823	13.134	10.6942	16.2195	14.4124	13.1488	16.0026	14.7929	10.2677	14.8631	14.4466	13.9841	15.4823	14.9124	14.4982	13.4503	10.3511	13.4142	13.986	11.7359	15.6185	13.0787	14.6543	14.2015	14.2015
PFN1	14.3009	15.5386	13.9302	14.6336	14.8752	14.6322	14.5249	15.5745	13.4976	13.895	15.054	13.4387	15.1855	15.3395	14.8128	15.464	15.4213	14.8385	13.9911	14.5742	14.9904	14.914	15.1357	15.5412	12.4255	13.7163	15.7246	13.9397	14.6042	15.885	15.8503	16.0258	14.7631	16.5107	15.2357	14.845	14.8519	14.229	14.1762	14.7072	15.95	15.5603	15.2237	15.1176	14.5746	15.4082	14.8761	13.971	14.0597
HDLBP	13.9088	15.0612	14.4759	16.4974	15.1611	16.1096	14.5379	14.6568	13.8653	13.9992	14.3316	14.5316	14.1059	15.0561	13.9673	14.8594	14.5372	14.5535	14.693	14.3124	16.6551	15.2957	14.7794	14.8148	15.189	13.0165	16.5206	16.104	13.2795	15.4504	15.0338	14.2577	14.4256	14.9443	14.8797	14.2861	14.5486	15.8251	15.2612	15.3373	15.1685	14.203	16.0036	14.8601	15.7279	14.5505	15.1163	16.1137	14.8743
SERPINF1	12.1472	13.4404	11.8978	14.2231	11.7208	16.1029	14.4968	13.5137	13.3578	15.4152	11.4463	14.9603	12.383	10.4499	12.2555	14.7538	15.6596	13.5902	14.2908	13.5531	15.8399	14.648	15.9172	12.0519	12.5967	12.7126	16.1294	14.2198	13.2038	12.0369	14.9967	11.2078	13.1033	15.0871	13.8853	9.97474	11.2966	14.2935	11.4825	12.9664	11.133	13.9038	13.7432	16.8305	15.1855	14.3045	14.5612	14.769	11.4662
LGALS3BP	12.8142	13.2826	11.7886	16.9503	14.4697	14.0692	12.5777	14.6268	11.6888	12.4263	14.7784	10.3885	15.6072	15.0473	14.2789	13.3678	13.5296	13.5924	14.3439	13.7186	14.7247	13.6361	14.6784	16.3903	9.33138	11.3899	14.4655	13.2382	12.7337	15.7176	14.84	16.2969	12.007	15.7792	12.8174	14.3159	10.5073	14.1572	14.3591	15.1705	10.2919	15.0796	11.0055	16.3161	14.1963	12.0774	12.8062	12.7894	13.3986
HSP90B1	14.8182	15.0478	14.1832	15.4067	15.4036	15.9155	14.2288	14.6684	15.1311	14.7499	13.9366	14.0044	15.0239	14.3925	15.1223	15.2821	16.1832	15.0682	14.6577	15.166	15.633	14.9043	15.7636	15.4661	14.0761	13.8493	16.0069	15.3778	14.3617	15.2028	14.899	15.8014	15.4532	14.9143	15.5635	15.4884	15.7525	15.3273	15.6677	15.5574	15.9919	16.135	15.1894	15.503	15.9344	14.8984	14.8126	14.7494	14.6293
EMILIN1	14.6862	15.7034	14.1411	15.5515	14.9774	14.7365	13.1436	13.6752	13.559	13.3798	15.2235	13.6712	13.1285	15.9996	14.1593	14.0609	13.819	14.1554	13.5413	13.8997	16.4777	14.8526	15.0429	16.8964	12.68	13.0482	14.5417	14.0672	13.9812	14.6789	13.977	15.3015	13.5295	14.8771	14.3586	14.016	15.7812	15.3075	14.0922	15.7831	11.667	14.1729	14.0156	14.66	15.5895	14.6228	15.2499	14.276	14.0851
RPL28	14.2387	15.2102	14.7306	15.8688	15.6071	14.4266	15.3407	15.4717	14.2769	14.6871	15.5101	13.3297	14.9257	14.3315	14.6492	14.7684	13.6456	13.7222	13.4951	14.5292	14.5601	15.5753	15.9818	15.3358	13.5858	13.8537	16.4872	14.8954	14.1715	15.2907	15.5717	16.52	14.9145	16.942	14.9109	15.0174	14.331	13.6957	15.1341	15.0746	16.7752	14.6815	15.4419	14.7503	14.5033	14.7967	14.4803	14.6795	13.8083
PDIA3	13.64	14.6866	13.5836	14.8145	14.3976	15.0258	13.6626	14.7538	14.6509	13.7839	13.7865	13.9681	14.4516	15.2436	14.8467	14.5559	15.1287	14.7587	14.3264	14.0595	14.5067	13.8947	14.6937	15.1191	13.1583	12.9219	15.7512	14.1014	14.3991	15.2934	14.2775	15.1356	15.2336	14.9937	15.4095	14.6026	15.5435	14.2138	14.4904	15.1276	15.5046	15.4333	15.0828	15.1284	15.1901	15.388	14.1689	13.6828	13.9608
RPL11	14.226	14.6087	12.5549	14.7431	15.1779	15.6243	15.0031	13.999	13.4262	13.8654	13.8063	12.859	13.3748	14.2741	14.0678	12.9832	13.9813	14.0676	13.4765	15.1755	13.0259	15.3751	14.8797	15.3929	15.5337	13.4661	16.787	15.6686	14.7096	15.0195	14.8555	16.5183	14.3877	14.7112	14.8359	15.252	14.6065	14.0431	15.0532	14.6883	17.2119	14.4735	16.3442	14.7169	14.5071	15.6218	15.0037	15.0424	13.8386
SLC25A6	13.5489	15.2023	13.1202	14.7957	15.4386	15.4054	12.9529	14.9554	13.3322	13.8383	13.4149	13.0824	14.3612	15.0138	14.3482	14.9779	12.3826	13.8045	14.1905	14.6045	13.8749	15.2184	14.8686	15.6034	14.8629	12.9791	15.6914	15.9743	13.999	14.8809	15.0204	17.1748	13.2492	16.2216	13.541	15.3949	14.363	14.6457	13.8946	15.0751	17.9962	14.3826	14.1468	14.28	14.1832	14.5857	14.2984	15.1096	13.7227
COL16A1	13.4883	13.0669	11.9564	13.4483	12.4928	14.9542	14.2441	13.1603	13.4334	11.0783	12.0063	14.9725	11.4094	15.1589	13.8066	13.474	15.3364	14.5161	13.1843	14.5252	14.1594	14.5245	14.707	15.7661	13.1109	13.6424	13.1678	14.3885	14.0052	14.3583	12.9532	14.5309	11.5661	13.3931	14.2217	12.7844	14.9974	15.7585	14.4051	14.8788	11.5831	13.5894	14.562	14.4474	14.2491	14.7355	16.8094	13.9732	14.9307
MTATP6P1	14.6798	14.6668	14.6195	12.6401	13.2769	14.1511	15.2936	16.1575	15.0612	14.1038	14.3714	15.2045	15.7922	12.5851	13.1662	15.0376	14.0638	15.2528	14.9187	15.208	12.8124	14.1453	14.13	13.8225	15.9835	14.2053	13.9247	14.3968	15.8839	15.3703	14.4748	13.9232	13.5456	15.1521	6.8126	13.6759	12.401	14.0316	14.9428	13.4354	13.0842	14.012	13.9933	9.23726	14.622	16.3968	15.9141	14.3147	14.3278
RPS11	13.4444	15.15	14.2143	16.4495	15.5149	15.3739	15.8243	14.9457	14.0496	15.0789	14.3864	13.6723	14.4544	14.1692	14.4006	13.9423	13.7096	14.0409	13.8604	14.705	14.4766	15.624	15.4363	15.42	15.1125	13.6191	16.8234	14.901	14.3523	15.2151	15.7843	16.7433	15.1607	16.3546	14.4964	14.6541	14.4918	13.8836	14.9514	14.4186	16.9399	14.7077	15.3454	14.3226	14.5649	15.3101	14.7794	14.6666	13.5263
PLOD1	14.6983	14.6139	13.9096	15.0419	14.7361	15.4369	13.2862	15.4223	14.2943	14.2564	14.7323	12.8336	13.2182	15.189	14.5974	14.7887	15.4904	13.8701	12.9816	13.3205	15.4129	14.3377	14.3769	16.3662	12.7031	12.5887	15.5923	14.981	14.0933	14.9032	15.1807	16.0025	14.5382	14.8811	15.03	14.1314	14.9914	14.9949	15.0797	14.7669	13.8784	14.0428	15.1493	15.4202	15.2953	14.5351	15.4247	14.2029	15.0194
RPS20	13.6045	15.0156	13.9734	13.2214	15.2773	15.0506	14.8875	14.8475	13.8366	13.9384	13.7635	13.3439	14.0987	13.2088	13.6892	14.2363	14.0705	13.6207	14.0877	15.4229	13.3925	15.2753	14.7536	14.976	15.221	15.4308	16.1289	15.1973	14.846	14.7959	15.028	16.0821	14.2631	15.9115	15.0553	14.62	14.9794	13.6098	15.5119	14.2913	16.8522	14.948	15.4234	14.6335	14.4732	14.5047	14.2019	14.9788	14.2615
RPL27A	12.9223	14.7029	13.0133	14.772	14.3253	15.3941	14.5642	14.2374	13.0089	13.9125	13.5478	13.1009	13.8568	14.0743	13.673	13.1145	13.2193	13.8035	13.5553	14.9641	13.6175	15.4645	15.0383	14.8823	14.7712	13.1159	15.9322	15.4236	14.2263	14.9624	15.0132	16.4847	14.1186	14.9637	14.1351	15.1398	14.0379	14.2011	14.1769	14.5814	17.4544	14.3808	15.6375	13.662	14.2846	14.9956	14.4847	14.3363	12.4561
H19	11.3489	19.835	15.0159	13.1364	15.2384	14.056	12.7359	13.2484	14.6821	13.345	14.0754	11.4779	13.9404	13.2635	14.717	12.0268	13.132	13.8285	14.6567	16.4469	13.617	16.4736	15.2755	14.3618	13.3986	11.1909	14.7205	14.6851	14.0797	13.2248	13.8299	13.5327	12.1111	14.4033	12.9893	14.9663	11.7398	13.8349	11.8306	12.3793	12.3576	14.9485	10.6495	15.0406	12.7264	11.6811	13.3199	13.3337	14.2206
RPSA	13.5441	13.8833	13.9132	13.155	15.1771	14.0699	14.8108	15.1205	13.7971	13.656	14.1125	12.8472	14.7542	13.9707	12.6421	14.3691	13.9639	14.0139	13.9687	14.4805	13.2096	14.0494	14.9933	13.8668	14.5643	14.1654	16.1375	15.2051	13.7753	14.684	16.1742	16.0323	14.2453	16.2241	15.2747	14.6857	14.8058	13.1693	14.649	14.6934	16.4599	14.5269	15.2962	15.1972	14.4337	15.0493	13.6299	14.1269	13.8466
MSN	14.8319	13.8035	14.4075	14.8287	14.2523	14.7973	13.1006	15.7402	13.9651	14.311	15.265	14.1072	14.8403	14.6055	14.2241	15.2722	14.8067	14.5206	14.6427	13.7577	15.9343	14.6544	14.8241	14.8743	12.9386	14.0224	15.5799	15.1942	14.5622	15.0965	15.6519	14.2423	15.6174	15.1985	15.1671	14.7686	15.3214	14.6486	14.7209	15.0346	13.5813	14.8138	14.6267	14.4421	15.2127	14.9327	14.9455	14.5374	14.596
CLEC11A	12.3832	14.6631	13.4374	14.3857	13.7707	12.87	13.2228	12.9063	11.3859	14.4556	15.5679	11.9892	14.8384	14.2871	14.171	14.1683	13.0129	10.9183	13.2462	13.7438	17.8032	15.3385	16.2379	15.2529	11.1964	11.0857	14.087	11.4946	14.2771	13.8478	13.3917	14.7521	12.0958	12.8101	8.96327	14.317	10.8962	13.4263	13.7101	14.2258	10.8765	16.1551	9.90384	13.9239	15.277	13.0998	13.8336	12.9144	9.75173
YBX1	14.9354	14.7683	14.2492	15.3416	15.2343	15.4232	13.8159	14.6753	13.7885	15.4271	14.8151	13.3747	14.373	14.2716	14.8532	14.6345	14.7422	14.4014	13.7256	14.8906	14.6588	15.36	15.0274	15.5381	14.3562	13.7704	16.068	15.7064	15.5329	15.2473	14.8335	16.1692	15.1249	15.0456	15.5412	15.2238	13.8374	14.7934	15.8704	15.9436	17	15.4882	15.8727	15.3687	15.0096	15.0913	15.065	15.2079	15.3421
TMEM119	11.9502	12.9441	13.0814	15.2276	13.2033	14.2582	13.9058	13.4277	10.7839	14.3014	13.6441	13.3023	13.1122	14.3966	12.9946	15.3424	13.3322	11.4061	14.0561	14.3278	13.1625	15.2755	15.7288	14.0248	13.6778	11.9577	14.2173	15.6085	13.5006	14.9444	13.9178	14.0778	11.8063	14.8056	11.5086	15.4227	13.1494	15.619	14.5528	14.2788	14.3538	14.9632	14.4621	14.4258	15.2761	13.72	13.6889	13.7985	13.9342
MT-ATP8	14.6659	14.9617	14.1773	12.7169	13.6322	14.2614	14.57	16.0584	14.7443	14.2929	13.3894	14.9979	15.2969	13.1529	13.3912	14.1167	13.9162	15.6487	14.8018	15.3227	13.5072	14.2645	14.3418	13.9837	16.4896	13.144	13.625	14.183	15.4364	15.2327	14.4232	13.0912	13.9737	15.0058	13.3767	13.8368	12.5766	13.3501	14.7141	12.4843	12.6306	14.6111	13.7645	14.9317	14.584	16.4949	15.7233	13.9133	12.9951
COL11A2	11.0726	14.6333	13.0799	13.2325	15.1705	14.9188	14.8881	8.78011	15.8344	15.1051	12.7813	10.3171	14.6843	12.4531	13.6437	12.8376	14.1586	10.8418	13.6477	13.7891	8.29035	12.2166	15.8481	11.7817	13.9884	9.38265	16.7644	14.2187	12.634	10.1388	8.93338	14.1833	10.8396	7.81011	5.76684	14.0473	6.15843	12.5169	11.8686	13.9063	14.9646	15.4908	11.9245	15.3668	13.1192	14.8553	9.94828	11.582	10.7537
RPS24	13.0956	14.619	12.8421	14.0555	14.3422	14.7187	14.6179	13.7482	13.7332	13.8553	12.8646	13.5044	13.7771	13.5974	13.6321	13.1205	13.4306	13.6631	13.7927	14.5571	12.8541	15.0217	14.1979	14.1869	14.948	13.8482	16.288	14.5544	14.446	14.7508	14.8127	15.9708	14.6783	15.3771	14.0672	15.4624	14.5526	13.2503	15.1752	14.9854	16.9724	15.0961	15.9292	14.5431	14.0973	15.4517	13.9784	14.643	13.2786
RPL19	12.998	14.4394	13.5933	14.7352	15.356	15.4743	14.9241	14.5872	13.2739	13.4308	13.4182	13.5228	14.5704	14.4307	13.593	13.8526	14.1599	14.2455	14.1958	14.5152	13.3288	15.2372	14.4336	15.1645	15.3216	13.5013	16.7377	15.9818	13.6774	15.0434	14.7466	16.381	14.8558	15.7123	14.0009	14.7798	14.2628	14.2276	15.1671	14.1348	17.2107	14.3535	16.1394	14.6316	14.4716	14.3499	14.4928	15.0123	13.2651
RPL30	12.5256	14.3869	13.5455	14.2572	14.7413	15.3497	14.3597	14.7	13.2666	14.0198	13.6368	12.8983	13.747	14.8339	14.3807	13.6099	13.95	13.5025	14.2744	14.918	13.3941	14.94	14.5508	15.5376	15.1064	12.6476	15.8474	15.1954	14.7222	14.8492	15.2442	15.8118	14.4801	15.1473	14.4413	15.6637	15.0552	14.1681	15.6622	14.4825	16.4705	14.4275	15.5942	13.9962	14.0399	14.5875	14.142	15.1746	14.1287
TAGLN2	14.9104	14.183	14.3087	14.4254	14.7274	15.195	13.6162	16.2402	13.3768	13.1389	15.2486	12.804	14.5308	14.2375	13.8056	15.6428	15.3413	14.3264	13.5016	14.2595	14.5788	14.7225	14.3482	14.5117	13.9574	14.0918	15.2654	14.6897	15.3084	14.9295	15.8015	15.6761	13.8711	14.9823	16.3559	14.2552	16.7931	13.521	13.6013	14.545	14.0912	13.9956	14.3533	16.124	14.9241	14.7968	14.6439	14.1983	13.4976
HNRNPA1	13.5654	14.9419	14.3084	15.5428	15.2382	15.5985	14.2015	13.7404	14.5408	14.4273	13.3954	13.2503	13.8598	14.2618	14.7019	14.2935	14.7837	14.9422	14.2768	14.8493	13.9682	15.2764	14.8708	15.0559	15.1504	14.4007	16.3028	15.9328	14.5961	15.0218	14.3983	15.8141	15.1882	14.7434	15.0151	16.1173	15.2668	14.4941	15.4761	14.859	17.4747	15.18	16.3015	15.1202	14.8485	15.389	14.8948	15.5651	14.4386
VCAN	13.316	12.4017	11.6256	14.1606	13.789	15.0047	12.5173	16.022	15.4102	13.1578	12.3783	14.7845	14.1705	14.8243	14.2056	13.4747	12.8803	14.8187	13.6779	14.5418	12.0646	15.1864	13.4947	14.1008	14.8551	14.1093	11.2728	13.7878	12.7353	14.0441	15.1846	14.8648	10.7171	15.1995	11.7462	14.411	14.1897	14.7207	14.4956	14.8821	12.0434	13.27	14.0648	12.9894	14.4701	13.3021	14.5841	14.9522	13.2951
HSPA5	14.6766	14.9951	13.3866	15.3968	15.6225	15.9614	13.9965	14.7595	14.6629	14.4244	14.3236	14.0035	14.7232	15.2063	15.2553	14.561	15.8187	14.5748	14.2749	14.3902	15.7004	14.6799	14.4931	15.3105	12.8155	13.1773	15.9584	15.5142	14.8446	15.5582	14.9654	15.3597	15.0831	14.2795	16.2208	15.0296	15.6576	14.7126	14.9275	15.3702	15.1916	15.4133	14.8301	15.5422	15.29	14.8599	14.6583	14.5502	14.5692
THBS2	12.0141	13.5337	13.3105	13.7028	12.7733	15.5807	12.1743	16.4004	13.9315	11.0664	13.6231	15.5939	10.0528	15.4013	12.6723	14.2212	15.2663	14.0487	12.1047	12.1343	15.9545	13.7808	14.0956	11.2072	13.1284	13.0348	10.3171	12.0121	14.3486	13.7509	15.2833	10.0105	16.2586	11.1355	14.1683	14.3717	16.8903	15.8545	12.4081	13.1	12.1873	12.1572	14.7732	12.0734	15.0851	15.5638	16.4116	14.126	13.6437
COL4A2	13.4561	14.6821	14.347	13.6431	15.3057	14.505	14.2813	15.3271	14.5282	14.0091	15.3815	12.812	15.4956	15.4337	15.2967	14.5688	14.8389	15.3415	14.9529	13.5024	13.8907	15.3818	15.6053	16.2033	12.2751	14.2342	14.2542	14.7736	14.3563	14.8603	15.5153	13.7958	14.3404	15.2589	14.0666	15.605	15.1011	13.8833	13.3501	14.4275	12.5146	15.3639	13.3573	14.2531	14.8418	14.8551	14.2539	14.6475	14.6969
FGFR1	13.0221	13.349	15.2294	14.8405	14.3309	15.4134	13.283	14.5192	11.6287	15.0988	14.6278	14.6979	13.3733	14.0798	13.1758	15.1921	13.0809	13.2184	14.5402	14.9022	16.7006	14.8244	14.3452	13.0263	14.871	13.6531	14.9254	13.5451	14.9306	13.4211	13.557	12.2501	12.4326	14.909	14.1674	12.844	13.8966	14.1784	12.8532	14.7073	12.3131	13.9539	14.8632	14.504	14.8474	14.5345	15.2947	14.8402	13.0796
RPS27	13.6253	13.7483	13.383	15.0845	13.8902	15.5599	15.3106	15.0991	13.232	14.1819	13.8428	13.0245	14.4389	13.3416	13.0663	13.5652	14.2438	13.4797	13.6766	15.1661	12.4795	15.0785	15.1161	14.7139	16.6733	14.5234	16.5216	14.9052	14.1259	14.2254	14.9441	15.4936	14.2713	14.9552	14.3213	14.6271	14.9407	12.6464	13.2963	13.8503	15.8936	13.8681	14.2281	14.0771	14.2008	13.8839	14.1883	14.3985	12.5718
PTMA	14.802	15.0663	14.8187	16.3751	15.1531	15.2423	14.6586	14.5007	14.1999	14.7175	14.0008	13.5665	14.3753	14.4974	14.5955	14.2694	14.7456	14.9346	14.4403	14.3934	15.4766	15.4502	15.2083	14.933	14.5585	13.5799	16.2827	15.4625	14.2168	15.2333	14.461	16.0195	15.4059	15.2674	15.0744	15.2026	14.5651	14.5875	15.0148	14.2838	16.6067	15.7294	14.9454	14.864	15.0155	14.539	14.1842	15.0559	13.7649
CREB3L1	12.983	14.4053	13.6539	14.3346	14.2213	14.6589	12.4373	14.5871	10.935	14.1361	14.671	13.1744	13.1532	14.6481	14.2339	15.5987	13.2794	13.329	14.2767	13.8833	14.6277	14.0498	14.4413	14.0595	12.2279	11.5053	15.3399	14.5206	14.2544	14.998	14.2049	13.423	15.028	13.8381	14.0423	14.7266	13.1634	14.1692	14.5498	15.3717	13.5539	14.6341	14.9842	14.7022	14.8906	14.2373	15.1618	13.7714	13.2006
RPL17	14.0806	14.2288	13.4331	14.1397	14.7722	16.3265	14.9779	14.262	13.3474	13.4921	13.2993	13.304	14.0437	13.6383	13.6783	14.4333	13.9914	13.5945	13.7801	14.8143	13.3221	14.8369	14.2654	14.2537	15.6609	13.6535	16.0831	15.3894	14.5383	15.1512	15.1875	16.079	14.8482	14.4622	14.4374	15.7564	14.068	12.8913	14.3652	14.9894	16.5132	14.2366	15.887	14.3365	14.6206	15.2745	14.1993	14.7273	13.5825
MAGED1	13.7732	13.0473	14.7719	14.6978	14.7397	14.4881	12.8048	15.053	14.3563	14.2405	14.2933	13.5822	12.9667	14.4567	13.9006	15.5503	15.1199	13.771	14.2534	14.2753	15.7019	14.4817	14.2853	14.4249	13.2991	13.1659	15.3393	14.9953	13.8246	14.4366	14.1241	12.0461	15.1422	15.2922	14.1442	14.3899	14.5023	15.1702	14.9939	14.9124	13.3966	14.7198	14.6942	14.479	15.1787	15.1308	14.9122	14.3634	13.9225
CD99	13.5383	13.9701	12.7608	15.1909	13.3514	14.0888	12.8034	15.0329	14.0659	12.9454	13.8072	14.133	13.6256	14.8738	13.5758	14.8779	14.0929	14.4876	13.3859	13.7317	14.8254	14.7202	14.9361	13.8141	13.5744	12.2092	14.2462	13.6189	13.9653	14.8388	14.9125	15.7817	12.3255	15.0729	15.116	14.492	15.0552	15.3439	12.7058	14.6369	15.3552	14.1927	13.4248	15.2741	15.3348	15.7509	15.4334	14.4361	14.2004
RPL9P9	12.7229	14.2021	12.7477	12.2588	14.3166	12.4293	14.007	13.1929	4.93279	14.4904	12.9274	13.4021	12.3871	4.99204	12.9582	5.48567	13.1529	12.6705	13.9634	14.3731	5.33744	14.491	13.8797	5.26319	14.8184	13.2165	15.4155	15.0537	13.3994	14.9891	15.3624	15.3916	14.4296	13.5816	13.9656	15.4047	5.93821	13.2604	15.1805	14.5371	17.2236	6.34414	16.4441	14.6271	13.957	14.4315	14.2285	15.2923	9.76564
FAT1	11.4361	13.6479	14.7778	14.7664	12.6928	14.6407	11.7746	14.4152	13.0088	14.5972	13.9991	14.0864	13.1776	14.4096	14.5862	15.1465	13.6907	12.3083	14.383	13.0909	15.6469	14.8587	14.9737	14.845	13.1675	13.5319	14.3655	14.6628	14.473	14.9597	14.0129	14.0074	16.6265	13.6667	13.7193	14.1451	13.4243	14.2204	12.6838	15.4582	11.6717	14.8073	13.7902	14.9759	14.2393	12.9411	14.3634	14.6115	14.9129
CFL1	14.3069	15.0078	14.1995	15.3919	14.8291	14.4744	14.212	14.9973	14.0484	14.9499	15.0178	13.8818	15.2115	14.6455	14.5205	15.296	14.7259	14.4747	14.3496	14.7409	15.213	15.2024	15.3858	15.8872	12.9814	13.6736	15.7799	14.3538	14.2702	15.4543	16.0687	16.1867	15.3287	16.0303	16.0465	15.345	15.0994	14.3475	14.7526	15.2891	15.7877	14.7521	14.6105	15.2806	15.2552	14.7858	14.8105	14.2827	14.0488
SELENOP	11.7521	13.7199	14.3984	14.3738	12.1332	13.5524	13.124	12.4018	12.847	14.1941	14.9345	15.272	14.8729	13.394	14.6437	14.6952	12.9692	13.2352	13.9837	14.7541	14.3599	14.5439	14.784	14.6469	14.6657	14.4339	14.2317	11.9433	14.145	13.5436	12.2721	13.5245	14.1829	14.4516	12.3005	14.0117	13.1606	14.978	14.7679	14.3055	11.9823	14.7925	13.4161	15.0721	14.5465	14.4341	13.3332	14.0245	13.1067
PPIA	14.6942	14.3262	13.4067	14.0671	15.0098	14.7363	14.4128	14.4779	14.4599	14.1481	14.181	12.8351	14.9058	14.8966	14.2452	14.0361	15.0066	14.214	14.011	14.2019	14.8831	15.2225	14.7671	15.3005	14.3069	13.7086	16.0356	15.2396	15.5486	15.8145	15.3506	16.865	14.1831	15.548	16.0252	15.0496	14.3877	14.6403	15.3397	14.7455	15.7023	14.8367	17.0139	14.8381	15.3368	15.8498	14.6236	15.0137	13.8504
RPL15	13.5338	14.9248	14.1053	13.8878	14.7937	14.8148	14.8314	15.8562	14.8628	14.191	14.7266	14.1448	14.9549	14.2885	13.8795	14.7125	13.8014	14.452	14.7757	14.8554	14.7653	15.1091	15.1595	15.0598	14.9929	14.348	16.2492	15.186	14.6856	15.1553	15.5591	15.8843	15.2138	15.5311	14.7669	14.9996	14.6811	13.9988	14.679	14.2565	15.6205	14.8298	15.7782	15.1591	14.8624	15.5913	14.6506	14.5071	13.5946
EIF4G2	14.0668	14.7558	15.1416	15.137	14.7679	14.3947	12.6475	15.3883	14.8751	14.7088	14.4953	14.0836	15.0426	14.6219	14.5401	15.2967	15.5629	14.9647	14.788	14.6352	15.9192	15.0962	14.8992	14.4786	14.4716	14.6795	15.1122	15.5054	14.6722	15.0632	15.3024	14.5004	15.685	14.2384	15.5347	15.2811	15.671	15.248	14.7697	15.7467	15.0194	15.0913	15.8671	15.3541	15.817	15.4885	15.3046	14.9621	14.6533
RPS23	12.8434	14.247	12.2903	13.9634	14.5365	15.8945	14.7026	14.1263	13.1152	13.9631	12.6178	13.3996	13.4173	13.8877	13.548	12.8464	13.0089	13.8365	13.3674	14.6877	12.9611	14.6955	14.0323	14.958	15.8102	13.0028	16.5044	16.1664	13.5346	14.8884	15.1065	15.8631	14.0408	15.1113	14.1118	16.1079	13.9874	13.3945	15.1332	14.3741	17.1817	14.3093	15.8736	14.9003	13.6896	14.6731	14.5277	15.2486	13.7071
RPL31	12.1707	13.8312	11.3879	14.8975	13.5294	15.1362	14.5034	14.5997	12.9366	13.6085	12.1295	12.581	13.4631	13.6533	13.3237	12.1529	13.4285	13.2534	14.093	14.5366	12.8055	14.8364	14.4677	14.8709	15.3886	13.1548	16.1117	14.0753	14.717	14.6875	14.7275	16.0792	14.1623	14.8937	13.1503	15.0363	14.1462	13.6479	15.223	13.8174	16.3011	14.35	15.7352	14.0825	13.8198	14.5314	13.4354	14.3635	13.6894
RPS9	13.4012	15.0571	13.4048	14.9782	15.4178	15.2545	15.0261	14.063	13.3985	14.0254	13.9295	13.2729	13.6329	14.3631	14.146	13.2492	13.7846	13.8364	13.5643	14.2604	13.9715	15.34	15.3598	15.2525	14.6884	13.1283	15.8131	15.0674	13.8223	15.0327	15.1759	15.8072	14.0393	15.3358	14.6825	14.701	14.1858	13.904	14.7806	14.4964	16.9264	14.6286	15.0418	14.4923	14.101	14.5188	14.423	14.8675	13.6606
KDELR2	13.7344	13.7518	13.3061	15.1526	14.4409	14.8814	12.5818	14.9363	13.9072	14.063	14.39	14.1906	14.2345	14.5093	14.0078	13.9733	15.2363	13.7006	14.1919	14.2291	15.8107	14.1376	14.0363	14.5296	13.4416	12.7898	15.8162	14.7633	15.1103	14.943	14.8639	14.6711	13.5168	16.3303	14.8089	15.408	14.0901	15.3091	15.2575	14.3358	14.0442	14.053	15.5514	14.1621	15.062	14.7665	14.8723	14.2795	13.624
RPS10	13.4781	15.0336	13.8542	13.8713	15.1976	15.1133	13.9279	14.5944	13.6709	13.3583	14.1507	12.4741	14.4981	14.1791	13.67	13.9626	13.6601	13.2338	13.0897	14.8921	13.125	14.938	14.1169	13.4221	14.9475	13.3927	16.2194	15.0507	14.3712	14.4312	14.7824	16.0902	14.8966	15.3744	14.2265	14.5837	14.3836	13.7231	13.6344	14.2438	17.3015	14.4865	16.1738	14.4095	13.3909	14.2749	14.1999	14.2385	13.1649
BSG	13.1108	15.3061	14.0567	15.7392	14.8259	14.8214	13.8003	14.5092	13.6287	13.5575	14.867	12.9546	14.0824	14.0203	14.235	14.3378	15.3775	13.8577	13.0723	14.2998	15.2127	15.4661	14.7043	16.2845	13.0178	12.4703	15.0284	15.5117	13.7401	14.6373	14.8196	15.7662	14.3968	14.814	15.0929	15.3749	13.325	14.4742	13.7486	14.9133	15.7114	14.7041	14.7846	15.5078	14.463	14.3298	14.3308	13.9005	14.4226
SEC61A1	13.5939	14.0331	14.5754	14.6671	14.6737	14.6855	13.0808	14.9855	14.8861	14.3839	14.4795	13.4287	13.6941	13.7977	14.1362	14.802	14.4168	13.7375	13.9301	13.9318	16.0002	14.9721	14.4197	14.3991	12.4878	13.0864	15.5163	14.1772	13.8356	14.5614	14.1334	14.7989	14.7414	14.7233	14.7488	13.8883	14.4114	14.9831	14.51	14.6429	14.4412	13.7999	14.484	15.1691	15.2476	14.5632	14.9241	15.0282	14.3573
RPS12	13.4045	14.972	13.0443	14.195	14.2901	14.9885	14.5449	14.9185	13.5802	13.6946	13.9347	13.4994	14.1	14.4865	13.1784	12.8315	13.3962	13.1434	13.5202	14.1274	13.0434	14.9174	14.5076	14.469	15.4562	13.9914	16.5958	14.5784	13.3552	14.7843	14.5084	16.022	15.1627	13.8363	13.8879	14.6138	13.4698	14.3758	14.291	14.5395	17.1963	14.8159	15.113	13.9676	14.0814	14.7834	14.1943	15.2608	13.5995
RPL35	14.0529	14.2498	11.9926	15.1135	14.6952	15.4805	14.3401	14.607	13.2017	13.3076	13.5596	12.1065	13.2402	14.1042	13.6926	12.7223	14.1506	13.4273	13.141	14.2188	12.5467	15.2497	14.6091	15.2529	14.3387	12.7183	15.6875	15.0156	13.9779	14.2125	15.0899	16.4235	13.5104	14.2598	14.5736	15.081	14.1829	13.5486	14.6059	14.0863	16.3038	14.2433	15.3777	14.0271	14.0731	13.4505	14.1097	14.0879	13.3824
TP53I11	11.6933	13.5934	13.9357	13.4763	11.6093	12.9195	13.3962	13.8348	11.1148	13.9513	14.8732	13.5982	13.6272	13.928	13.375	14.6009	11.3461	11.8474	13.4218	14.3734	15.4879	14.3114	15.054	14.9239	11.916	12.2323	14.7935	13.0158	14.2846	13.8366	13.9224	13.0621	12.4719	13.3031	11.9426	14.9451	12.1382	13.7077	14.1557	13.6126	11.9133	13.776	13.3258	14.732	13.361	12.7306	12.5499	13.4207	12.2041
THBS1	13.8442	13.2955	13.531	12.5993	14.1447	15.0975	13.0078	14.4001	13.552	14.3375	12.5027	12.8463	13.264	14.105	11.7496	14.5609	15.7159	13.7072	15.0921	14.3176	13.5425	13.84	13.9081	13.8111	16.2196	12.6811	13.6451	14.2364	13.5115	13.1059	14.7855	10.7123	11.6644	14.1765	11.8956	14.2271	13.8562	13.6527	11.103	12.8453	12.9105	12.0423	14.821	12.1437	11.8999	14.0411	10.8227	14.3176	13.5898
RPL6	14.1253	14.5526	13.6607	14.2316	14.7333	15.5524	15.0205	14.6431	14.9341	14.5245	13.6208	13.3411	14.4763	13.7605	13.5232	13.8873	14.3928	14.2434	14.5008	14.9973	13.4059	15.2805	14.5688	14.829	15.4816	13.9067	16.0307	15.8344	13.9036	14.6515	15.3054	16.1598	14.7736	15.3877	14.9474	15.8481	14.8689	14.3047	15.5769	14.3246	17.666	14.715	16.1435	14.8649	14.8569	14.9735	14.6845	14.7738	13.9065
YWHAZ	13.5935	14.5312	14.8279	15.426	14.7011	13.754	12.8709	15.4518	14.2377	14.3057	14.6379	13.5769	14.9625	15.7183	14.6119	15.25	14.7591	13.8426	15.1188	14.4611	15.1837	15.2488	14.1938	15.0249	13.7359	14.9485	14.6986	14.0564	15.0868	15.2012	14.8531	14.4629	14.9231	15.0915	14.8351	15.2652	15.9234	14.8466	14.4345	14.5596	13.4244	15.3605	14.7482	14.4833	15.0797	14.4928	14.2627	14.4978	14.7146
MIF	14.6963	14.1716	13.3216	14.5314	14.6912	14.8135	13.3496	15.3071	14.3508	14.2875	14.8795	11.5327	13.6877	15.4325	12.911	14.7048	13.9037	11.7483	12.6338	14.7712	13.6435	15.1244	14.1276	16.0797	11.8839	12.0765	14.1252	13.7394	12.5886	14.6784	15.7708	16.7842	13.392	14.8212	14.9409	13.1664	12.3475	13.5015	13.6849	13.4626	15.8071	13.6546	13.9854	14.5989	14.3784	12.6564	13.4707	12.6075	13.462
SDC2	12.6548	13.7728	14.582	12.9944	12.8461	13.5931	12.8967	15.3726	11.9644	13.847	13.9579	14.1047	13.6869	15.5921	13.868	14.9879	13.7638	12.9611	14.9296	14.4927	14.8956	13.3785	14.4792	14.6513	12.2887	13.457	14.1956	12.6547	14.559	13.6797	14.0173	13.7777	14.2858	14.4836	13.6914	14.4289	15.5102	14.3423	14.928	14.3006	14.974	13.6167	13.9528	14.4998	14.621	14.8534	14.5237	13.9061	13.9552
MYL6	13.4413	14.4225	12.7738	13.8623	13.662	13.927	14.3423	13.3002	13.7372	13.1964	13.3185	14.9583	13.819	14.8417	14.2043	13.4626	14.0954	13.7534	13.7772	13.4684	14.5337	15.14	15.2569	15.0679	12.9458	13.1224	16.607	13.4835	14.3919	15.8475	15.614	16.1446	14.4194	15.613	14.9249	14.9834	13.9663	14.5872	14.1499	14.6276	14.8634	14.4811	14.83	15.4261	14.5777	15.2534	14.4799	14.2246	13.5625
RPS16	12.7044	13.4402	13.2456	15.2877	15.2111	14.6381	14.7899	14.0767	12.7662	14.5192	14.0428	12.5937	14.6761	13.681	13.4138	13.2066	12.1472	13.315	13.2884	14.1643	14.0812	14.8807	13.9562	13.8896	16.1235	12.7966	15.8692	14.0201	13.7594	14.7027	15.1235	16.3437	14.482	15.799	14.3069	14.4209	14.1423	13.7355	14.6243	14.4226	16.6663	13.5732	14.6487	14.1015	14.3837	14.9236	14.1177	14.0297	13.0181
RPL7A	13.8491	14.6058	13.4507	14.6894	15.2321	15.4381	14.7853	14.2466	14.1106	13.9763	14.0405	13.1516	14.2444	14.694	14.1574	14.5321	13.8879	13.8923	14.0103	14.872	13.3902	15.4325	14.4709	14.9478	15.1211	13.7181	16.6801	16.1338	14.5132	14.9218	15.3921	17.0096	14.9501	14.8841	14.6745	15.9571	14.6088	13.8865	15.4978	14.9934	16.8468	14.81	16.2525	14.7374	14.6694	14.65	14.5763	14.5283	14.0836
CAVIN1	12.6191	13.193	12.7027	14.2499	14.2041	14.0924	12.665	14.6901	12.7032	12.1215	13.2714	13.3846	14.0745	14.58	13.8566	13.3259	14.3808	14.634	13.5666	12.923	13.5098	14.2631	14.1214	14.9104	12.5039	12.6164	13.3089	13.8737	12.9156	13.8417	14.669	13.1503	13.5256	14.9685	14.0024	13.8132	14.1167	14.2105	14.2108	13.9824	11.446	13.4943	15.7056	14.7629	14.7014	13.1768	14.374	13.1376	14.2389
CSDE1	11.7769	14.5751	14.2118	14.78	14.0194	14.8482	12.6747	14.1587	14.203	14.6477	14.3315	13.959	14.1067	13.9701	14.4779	14.0573	14.5797	13.2905	13.2711	14.9375	14.8266	14.8097	14.1945	14.3533	14.6584	14.1659	15.6929	15.1186	14.2381	14.3651	14.2099	14.026	14.7543	13.5633	15.1224	14.563	15.2429	14.5994	14.7967	14.9307	14.721	14.8173	15.0769	15.1775	14.8826	14.8579	15.0971	14.9349	15.2249
HLA-C	11.757	14.5047	12.1055	16.5506	12.8671	13.4789	14.2321	14.5532	13.0439	14.1017	13.2032	13.2129	14.9298	14.4424	13.8015	14.6853	14.8353	13.4479	14.0138	13.8189	15.2239	12.7876	15.2607	14.494	12.6374	12.3234	14.8807	13.2132	13.0966	14.3504	14.8812	14.2414	13.2758	14.4568	15.9359	15.9594	13.7575	14.2272	12.8272	15.3806	12.6602	14.2683	12.7965	13.3145	14.1043	13.0599	14.1617	13.4181	12.0375
RPS19	13.3312	14.2483	13.8242	15.1894	15.0944	14.5497	15.1231	14.2331	13.3261	14.3218	14.0507	12.8538	13.5713	13.9683	12.9863	13.0679	13.3621	13.3115	13.3025	14.2189	13.322	15.0939	14.4988	14.9476	13.6729	13.4951	15.6451	14.4378	13.7304	14.5725	14.9036	15.9929	14.2701	15.6134	14.0391	14.2878	14.2445	13.3542	14.6181	13.5171	16.9399	14.4247	14.7445	13.8721	14.4662	14.8745	13.9703	13.8106	13.3267
RPS14	14.1089	14.7023	11.9003	14.4634	14.3067	15.4321	14.2874	13.981	12.6535	14.2734	13.1747	12.9274	13.6941	13.5469	14.354	12.7854	13.3443	13.8779	13.4951	14.7137	13.2116	14.5256	14.3883	15.4598	14.1238	12.5376	16.1608	15.5682	13.9816	15.3388	14.9701	16.5887	13.8353	14.6301	14.1146	15.0585	13.8292	13.4143	15.4038	14.447	17.0441	14.2193	16.4138	13.8533	14.1213	14.7322	14.2521	14.247	13.1914
COL4A1	13.4693	14.4059	14.4484	13.6073	14.758	14.6205	13.2713	15.3419	14.6927	14.2651	15.03	12.8331	15.5602	14.0561	15.3207	14.6774	14.8276	15.5364	14.5286	13.4879	13.7404	15.1911	15.3833	16.003	12.4304	13.9149	13.8122	14.6113	14.479	14.6493	15.2444	13.4941	14.4836	14.5327	14.1617	15.458	15.2156	13.8672	13.3237	14.4002	11.9081	15.4929	13.4523	13.9977	14.5431	14.6895	14.1994	14.4792	14.6509
RPL27	13.0942	13.85	12.9462	14.6798	14.3	15.2126	14.3891	14.5078	12.8342	13.6529	13.3991	12.8773	13.5187	13.5394	13.6818	13.7683	14.1367	13.9907	13.9113	14.3415	12.9627	15.0087	14.1997	15.0781	14.9545	13.4656	16.2787	15.1094	13.6465	14.9544	14.8507	16.5302	14.5933	15.342	14.6877	14.1312	14.2453	13.3968	14.3428	14.1013	16.9142	13.9991	16.1053	14.4949	14.2694	14.139	14.4218	14.3275	13.7466
UBA52	13.5793	14.2359	13.9727	14.8287	14.4043	14.8226	14.9624	14.4863	13.8239	13.7039	13.9721	13.1498	14.3009	13.6683	13.3372	14.6714	14.6659	12.646	13.3661	13.9737	14.2613	14.8234	14.349	14.4547	13.9397	13.3711	15.669	15.28	14.3981	15.137	15.1594	15.8544	13.4492	15.7418	14.528	15.0085	12.8641	13.9858	15.0955	14.6709	16.1268	14.1948	16.0049	14.4747	13.7011	14.9317	14.1062	14.0289	13.5812
TPI1	14.2141	13.8562	13.5042	14.1545	14.3515	13.8265	13.8324	14.177	13.2793	14.2436	14.8322	13.0771	14.0312	15.1652	13.4257	13.9018	15.5108	13.5624	12.958	14.0747	14.0112	14.3307	14.5164	15.9461	12.6094	13.1623	16.0102	14.0773	13.6771	15.233	14.8626	16.6001	14.0449	15.4727	16.9285	14.14	14.0306	14.1497	14.2555	14.9069	16.4325	13.9364	15.7117	16.0249	15.2538	14.43	14.0507	13.1802	14.3508
LAPTM4A	12.3868	14.8127	13.5371	15.123	14.4446	14.4364	12.8404	14.3524	13.2258	13.9141	14.4441	14.2659	13.9177	14.0183	14.1766	14.9927	14.8409	13.6337	13.8329	14.605	15.4367	14.4235	14.3358	14.8261	13.3833	13.7254	15.0094	13.9576	14.446	14.5775	15.0146	14.0477	14.5201	14.1129	14.1927	14.6359	15.2498	14.4269	14.4645	14.5226	14.0924	14.3686	15.3614	15.2476	15.1733	15.1553	14.8096	13.6171	13.5224
RPL29	13.0926	14.5399	12.9391	14.2453	14.6206	14.7568	14.652	14.6356	13.155	13.6355	14.0455	13.0443	13.6786	13.4682	13.6499	13.6975	12.9303	13.6744	12.5602	14.3019	12.8132	14.6557	14.6487	14.4584	14.7458	13.3347	15.8672	15.1479	14.0556	14.7543	15.2847	16.3683	14.5432	15.8963	14.2745	14.6378	14.1221	13.3868	14.4744	14.6398	17.0329	14.3208	15.2364	13.9203	13.9008	14.4123	13.9346	14.1319	12.9109
ACTN4	13.9443	14.1984	14.4574	14.7292	15.1644	13.7038	14.4007	15.2011	14.3313	14.9657	14.8948	13.2864	15.0034	14.4774	14.4766	14.4618	15.4972	14.2137	13.8246	13.7785	15.8957	14.5264	14.733	14.7986	13.6103	13.2378	14.2253	14.0968	13.998	14.98	14.8347	14.1174	15.3442	15.2954	15.0187	14.2318	14.9046	14.4917	14.894	14.5888	13.9052	13.8993	14.6356	15.3489	15.7173	14.7809	15.5355	13.8804	15.5513
APLP2	12.4178	14.4252	14.6245	14.7527	14.2425	13.7102	13.0974	14.6666	13.3481	14.5445	14.0097	13.94	14.4899	13.5215	14.2621	14.2899	14.1849	14.1678	13.8258	13.9536	15.1536	14.2011	14.8198	14.8762	13.4519	13.019	14.7838	13.7036	14.2716	15.2055	14.1166	13.9804	15.2629	14.0211	15.3069	14.0453	15.2891	14.2315	13.8332	14.6819	13.1319	14.7365	15.6444	14.9319	14.9833	15.0424	14.5032	13.8854	13.8228
GANAB	13.8098	14.3117	13.936	15.2174	14.8086	14.9034	13.0055	14.8427	14.0202	14.6644	14.4309	13.5866	14.2007	14.4102	14.8086	14.8049	15.3153	14.4277	13.9809	14.0936	14.8	14.4638	14.903	15.8398	13.9329	13.7695	15.2826	15.1096	14.2726	15.3502	15.1362	15.0055	15.6165	14.8316	15.5464	15.2973	15.1478	14.8012	14.7501	15.1358	14.5976	14.2453	14.9213	15.6558	15.5216	14.4009	15.2082	14.3451	14.6236
TMBIM6	14.4167	14.5454	14.5175	14.2345	14.1666	14.3814	13.5309	15.0044	14.2979	14.4328	14.1368	13.7161	15.0409	14.5465	14.3264	14.8938	14.9599	14.1212	14.2979	14.7698	14.3256	14.1346	14.806	14.7762	13.1021	13.9733	15.4601	13.6911	14.571	14.7703	14.9566	14.4859	14.2463	14.6625	14.8329	14.9979	14.2275	14.3092	15.5854	15.8506	14.7629	14.7473	14.9207	15.6538	15.5296	15.0272	14.9743	13.8223	14.3744
UNC5B	12.5272	14.3652	13.6484	13.4354	12.4522	13.0732	13.0952	14.1767	13.7628	14.3192	14.6249	13.5451	13.541	14.529	13.8652	13.7401	13.0495	12.2061	13.6543	14.3262	14.7734	14.6124	14.7148	15.0609	10.5419	12.8467	14.6515	14.4476	13.9441	13.9939	13.8307	12.9961	14.1394	14.5886	12.6826	15.1474	12.4223	14.0868	13.611	14.1862	13.3971	13.6376	13.055	15.2003	14.3018	13.6576	13.5742	14.0793	14.0821
CANX	13.6865	14.6292	13.1989	14.9028	14.7342	15.2497	12.5043	14.2995	14.4865	15.2087	14.652	14.1241	14.7009	13.9181	14.8002	15.1984	15.4481	14.3238	14.331	14.0872	14.8799	13.8438	14.2422	15.3428	13.9477	13.5322	14.6709	15.7946	14.2884	14.4617	14.3507	14.6838	14.2372	13.3711	14.6492	14.8388	15.4382	14.3417	14.9464	15.245	14.7689	14.3555	15.1298	14.4326	14.5289	13.5142	13.5846	14.5725	14.0639
RPL23	12.6335	14.2255	12.5826	14.4489	14.4486	15.1433	14.6641	14.0346	12.6508	13.5592	12.0518	12.8735	13.3886	13.7901	13.4933	12.214	13.986	14.0718	13.8646	14.2581	13.0136	14.9768	14.203	14.5595	15.3897	13.3805	16.6799	15.3414	13.6845	15.0683	14.2721	15.6783	14.585	14.7708	13.8213	14.4361	14.2537	13.5317	14.9157	13.842	17.36	14.3035	16.0835	14.7033	14.0408	14.6647	14.5101	14.8506	13.3879
CTNNB1	13.773	14.4744	13.5775	14.478	14.0023	13.8575	12.7701	14.7513	13.4998	13.7666	14.0148	14.2871	14.0917	14.2961	14.4952	15.0038	13.4641	14.0353	14.7673	13.9698	14.508	14.3244	15.3046	14.5747	13.9799	14.4097	14.7336	14.1363	15.2078	15.5015	14.0011	13.395	15.2195	13.9605	14.3894	14.5902	14.6446	14.0445	13.7979	14.3897	14.1234	14.347	15.1174	16.1698	14.861	15.3272	14.0872	14.1597	13.3861
EIF4A1	13.5602	14.0748	13.0341	14.5218	14.789	14.9568	14.214	14.0973	13.2741	14.1055	14.0486	12.8598	14.3631	14.5429	14.2824	15.3666	13.8047	14.6444	13.957	14.4399	14.9265	14.5081	14.2314	14.699	13.6174	13.7877	15.6035	14.8791	14.0747	14.989	14.5561	15.3624	14.2517	15.3315	14.5688	14.5754	15.6823	13.9262	15.1749	13.9497	16.5516	14.3917	15.2446	14.8641	14.4564	14.4389	13.2495	13.902	14.2437
RPL37A	13.1681	13.902	12.7848	15.5561	14.0254	15.7284	15.0696	13.8573	13.5659	13.8466	12.9625	13.0203	13.4974	14.2168	12.6494	12.8782	13.2646	13.0634	13.4723	14.4919	13.3106	15.7304	14.6878	13.9476	15.3839	12.9861	16.2473	16.0527	13.9044	14.8617	15.0192	16.5633	13.9162	15.4626	13.8825	14.8824	13.9702	14.134	14.3686	13.6149	16.9148	13.9378	14.1271	14.094	14.1215	14.6062	13.6535	15.0999	12.8286
GPNMB	11.9925	13.0549	10.8844	13.0962	12.8367	12.7912	13.1995	13.7913	13.9543	13.7791	14.141	12.2233	14.0124	14.8527	14.3923	13.6093	16.1835	13.85	11.8698	12.2921	14.7956	12.7822	13.7384	14.4397	13.046	13.4942	13.747	10.2624	14.8272	13.8342	13.9861	12.7422	13.49	11.8536	15.993	12.55	11.9036	13.8856	12.4354	14.2979	11.7919	13.0336	14.5823	13.807	15.4243	13.9488	14.9083	12.3742	16.2215
AL139099.4	13.1248	14.4157	10.8532	13.5636	12.458	13.1913	12.472	12.4831	12.2663	14.3858	12.8478	12.086	11.8424	13.6863	14.2514	11.4591	11.7726	12.698	12.6567	12.8667	14.4531	12.0296	12.2252	11.8819	11.7834	11.7009	13.592	14.1569	13.0393	13.9784	17.5866	14.222	13.4047	13.6802	14.0667	12.5667	15.0498	14.4801	13.8178	13.5871	16.1774	14.5796	12.6474	14.222	12.5608	13.3274	13.8472	13.004	14.3974
APOE	11.3607	16.1992	12.0224	13.685	13.167	10.5135	13.4589	13.4124	14.4853	13.9998	14.4938	10.5771	14.442	13.9195	15.0754	13.3062	12.5434	13.4105	11.9808	11.9871	14.0239	16.1612	15.2651	14.7315	11.6076	13.8421	13.5347	11.2251	13.2788	12.8193	13.0882	15.929	11.3393	14.8951	13.4308	12.2547	11.0752	12.9033	14.347	13.695	13.5078	14.5556	10.1614	12.6836	13.6757	12.8555	11.7611	12.7975	12.9649
RPS17	13.9071	14.8281	13.2563	14.909	14.1913	15.5698	14.7097	14.6572	13.6217	14.4491	15.0062	13.0384	14.4381	14.513	13.96	13.1926	13.7074	13.7974	13.9158	14.2355	12.5082	14.8536	15.3197	15.2066	14.8177	14.0853	16.626	15.0967	13.9482	14.5264	15.416	16.584	14.5195	15.748	14.2216	15.3096	13.9195	13.8407	14.7166	14.3497	15.8052	14.5355	15.5437	14.2579	13.5525	14.5975	13.6031	14.3238	13.596
PRRX1	12.6522	12.3678	11.9138	14.0972	14.4989	14.9776	10.9446	14.9867	12.5364	11.7732	12.5051	14.2931	13.5942	11.9946	12.7114	14.105	15.3869	13.3012	11.0413	11.8932	13.7264	14.2693	13.1183	10.4697	15.0357	11.653	11.5131	15.4182	14.0376	11.5734	13.3566	11.6467	11.4894	13.1647	13.8313	14.207	14.9362	13.114	12.9831	13.1364	10.8792	14.3046	14.0439	12.1743	14.4238	12.6698	13.9002	13.8711	14.8395
ATP1A1	12.0501	13.9156	13.5078	14.1439	13.9652	14.0496	13.2563	13.8096	13.9922	14.7273	14.0874	12.9326	13.9218	13.5708	13.8708	15.0419	14.5695	13.0766	13.2753	14.0463	14.7987	13.8525	14.4207	14.6605	13.1319	13.2453	15.6554	14.2622	14.4168	14.9548	13.8464	14.8943	14.9946	15.0444	15.0162	14.836	14.4704	14.1341	14.5234	14.7552	14.2922	14.0819	14.8008	16.3084	14.9363	14.4776	14.6702	13.9951	14.1751
RPS15	13.1733	14.1505	12.8346	14.5883	14.732	15.1061	14.5883	14.3198	12.7012	13.494	13.8384	12.254	13.4244	13.581	13.489	13.356	14.3753	13.3301	12.8538	13.8857	13.2635	14.6509	14.2398	15.5352	14.2179	12.023	15.3843	15.5597	13.3573	14.2753	14.9099	16.6114	13.5539	14.6737	14.1352	14.8445	13.4731	13.7697	13.6064	14.1439	16.3225	13.986	15.2113	13.8279	13.2583	13.5893	13.648	13.8011	13.4149
LAPTM5	12.8561	14.7056	13.1522	12.6997	12.7444	12.4981	14.203	13.7504	12.3789	13.3822	14.0402	12.97	14.775	13.5861	13.3236	14.1986	11.9104	12.5668	13.5125	13.7031	14.7016	13.1137	14.2987	14.2642	11.2267	12.4277	15.6125	10.7989	13.1765	15.527	14.308	14.1891	11.7326	14.5293	13.3052	13.4161	12.198	12.0007	13.1229	14.8449	11.9438	13.9358	11.7095	14.1449	14.4278	15.7311	13.0035	11.5285	11.8234
ACTN1	14.4131	14.5141	13.9416	13.4334	13.6137	14.1114	12.6631	15.6835	12.9305	13.7228	14.137	13.7176	14.5289	14.9902	13.5873	14.5734	14.8307	13.6373	13.9439	13.4476	14.9483	14.0794	14.0718	14.5676	12.4789	13.1253	14.4125	14.5241	13.4433	14.4828	14.3146	13.8085	14.2932	14.4586	14.6571	14.2188	14.6462	14.6273	13.8108	14.6886	12.9102	14.0763	14.0886	14.7768	14.113	14.122	14.2888	13.8372	14.6544
GSN	12.8855	14.5557	13.9532	14.6633	13.5641	15.0075	15.3732	14.3539	13.3221	14.323	14.8559	14.1627	14.7799	14.6193	13.9869	14.8777	16.1848	13.6442	13.7786	14.2852	15.0657	15.4154	14.8278	14.9281	14.3356	13.4814	15.4403	15.2579	14.7161	15.0518	15.1541	14.7439	14.6607	14.5298	14.6379	14.5691	13.2775	15.0539	14.4734	15.1987	14.096	14.2449	14.849	15.5822	15.0374	14.6791	14.7742	15.1062	15.3947
PLOD2	15.0943	14.7431	13.0441	13.9544	14.8308	13.5391	11.7611	14.3311	14.7137	14.6993	12.0205	12.1306	12.3561	13.7231	12.4731	13.7109	15.0573	12.9306	12.2937	12.918	14.6426	13.2842	13.5949	14.2027	11.4023	11.6192	14.145	11.4596	12.604	15.1143	12.8799	12.8122	12.9223	11.8118	13.6127	12.228	15.0567	13.4304	12.1524	14.0293	12.4521	14.8453	13.4485	15.5841	15.2579	13.9013	14.3161	11.8976	14.5915
CSPG4	14.115	14.2069	13.9244	14.0933	14.214	14.3662	14.3311	15.1411	14.7386	13.2261	14.354	13.1992	14.0249	14.4077	14.4045	14.3015	14.8629	13.3936	14.0367	13.2094	15.6575	12.8692	14.3007	12.8548	13.0352	12.7499	14.3188	13.7375	13.8086	12.5665	14.3251	10.8894	12.9473	13.0172	14.3753	14.3563	12.6464	14.2097	11.8154	14.1739	11.3755	14.5373	12.7653	14.214	13.6923	14.5228	13.9303	13.191	14.5252
ZFP36L1	14.6256	15.0387	14.5795	13.3402	14.2148	14.4548	14.1761	15.6336	13.4404	14.2231	15.27	14.1565	14.07	13.9437	13.5381	13.8832	15.371	13.8223	14.2651	12.6481	14.2543	14.1789	13.9749	15.2486	13.4691	13.9557	12.5732	13.6869	13.4653	13.4487	13.9114	13.0696	12.8984	14.0909	14.9658	13.9756	14.4322	13.6073	14.1693	13.0944	12.6053	15.861	14.2498	13.089	13.4396	13.1806	14.2856	13.9961	14.4411
RPS15A	13.0102	13.6984	12.8206	14.3971	13.5756	14.1422	14.5454	13.6249	12.9316	14.0026	13.4615	13.0085	12.9375	12.9155	12.992	13.5699	12.8143	13.7017	13.3573	14.3674	12.7841	14.6272	13.8899	14.3986	15.1334	12.712	15.4351	15.1102	13.1407	14.4256	14.115	15.667	13.3458	14.1302	13.5708	14.4668	13.5168	13.1424	14.5245	13.7313	16.3887	13.9066	14.1795	14.4905	13.8727	14.1516	13.7127	14.5037	12.5041
LRRC75A-AS1	12.2859	13.759	12.7332	16.2016	13.8129	14.468	13.0995	13.9674	12.8674	12.8697	12.9783	12.3136	14.277	15.9887	13.2634	13.6552	12.9257	12.5426	13.3723	15.5998	12.6094	16.9211	13.745	16.5594	14.1844	16.0062	15.2243	16.3422	13.9548	13.1125	14.1945	18.5778	14.2141	17.3654	13.2465	13.9643	14.7291	13.1284	14.4816	12.7184	19.8998	13.7109	17.5778	13.9201	14.6213	13.4685	12.9411	13.7866	13.5502
NFIC	14.5274	13.0475	14.1079	14.6468	14.5953	14.2301	13.6768	15.7861	13.6518	13.2025	14.6308	13.6835	13.4534	12.2685	13.2854	14.2444	14.815	13.4802	12.2855	13.5209	14.729	13.6054	12.7646	13.0737	12.5468	12.1318	13.0927	14.9337	12.9504	13.2617	13.3206	13.3274	15.6839	14.2397	13.684	13.7141	13.4907	14.3178	14.7104	13.3494	14.0642	12.4986	14.1535	14.1476	13.6225	14.2885	15.0227	14.7326	14.9572
SP7	10.9278	12.9067	13.2354	14.3286	12.2223	13.3216	11.1146	6.52243	11.3467	14.6076	13.6021	12.3756	13.2594	14.1014	13.6959	15.1315	9.91185	10.3124	13.74	13.4484	13.3866	14.0318	14.1555	13.9936	12.6473	11.7034	14.8027	14.4385	14.0317	13.8625	9.90112	13.9932	14.8891	12.6047	8.67617	14.2416	4.49331	14.1779	13.6748	14.9742	14.1482	14.1257	13.4741	14.4664	13.7302	13.1336	13.1104	13.5131	12.063
HNRNPA2B1	14.0657	14.6695	13.2931	15.0859	15.3604	14.3856	13.4855	12.8844	14.3541	14.1196	13.0346	13.4847	13.6343	14.5188	15.2123	13.3952	15.0041	15.0447	14.1678	14.2058	15.1331	14.9525	14.73	15.2271	14.4554	14.3347	15.3771	14.7486	14.8741	15.0774	14.2926	14.8273	14.5944	13.6111	15.7582	15.2755	14.6467	14.5236	15.0415	14.7773	15.8106	14.9201	15.7598	15.0414	14.9449	15.1666	14.7941	15.307	14.5753
MPRIP	13.6365	13.0352	12.5581	15.0453	13.1063	12.5492	12.361	13.7132	12.3225	13.2511	13.9334	12.9369	14.1578	16.7047	13.7525	14.8419	13.2279	13.5927	13.8221	15.0276	13.9827	15.6684	14.5135	17.0389	12.4668	15.9613	13.3135	13.8853	14.4839	13.4415	14.1094	16.0102	13.2997	16.0703	14.2156	12.871	15.0626	13.5369	14.6775	12.6276	14.9068	13.8646	14.8795	15.1599	15.3316	12.8458	13.3333	12.7743	14.6934
ITGB5	12.5549	12.4412	13.5141	13.0048	12.5027	13.0735	12.6814	13.8617	13.4267	11.9599	13.579	14.12	12.4196	13.7618	13.7015	14.39	12.4341	13.0103	12.6801	13.3765	15.5109	14.8478	14.2097	14.4019	11.9625	11.6416	14.1726	11.7973	13.3775	13.9573	13.7547	13.6386	14.9942	14.3798	14.7753	12.7736	14.093	14.2817	12.8373	14.3782	11.2117	12.886	13.8988	13.8226	14.698	15.0819	14.7636	13.9776	13.8894
NOTCH3	13.3293	13.8059	14.1933	13.4567	13.61	12.9321	13.3354	16.6152	13.5826	12.6892	15.0447	12.9025	14.8443	13.6469	13.719	14.0076	13.1759	13.5985	14.1886	13.2841	16.3418	14.4675	14.2226	15.2429	13.3703	14.2586	13.0693	13.3033	14.2015	13.3867	15.0606	12.2705	11.717	15.4483	12.1238	14.6684	13.7009	14.3964	13.1105	14.1655	11.2732	13.7845	13.1218	12.8721	14.3869	14.165	14.2327	14.7699	13.0112
RPS27A	12.3855	14.0794	12.5627	13.7909	14.0705	15.0109	14.7766	13.9175	12.5605	13.7034	13.1966	12.8517	13.2501	13.6092	13.2423	12.9946	13.7002	13.3069	14.2672	15.276	13.4656	14.841	14.5769	14.4916	15.186	13.2398	16.4671	14.6616	14.4757	14.6729	14.1183	14.5531	14.5981	14.4818	14.102	14.042	14.2582	13.5163	14.0799	13.8191	16.5384	14.3401	15.7644	14.0723	13.9889	14.5318	14.0424	13.6579	13.1402
RPS7	13.0446	14.4616	13.1699	13.6513	14.371	14.6076	14.3439	13.6163	12.9063	13.01	13.9867	12.8585	13.5396	14.0861	13.0538	13.4415	13.6417	13.6309	13.4034	15.2355	13.2828	14.5284	14.2052	14.5232	14.9389	13.6747	15.5437	14.9323	13.6081	14.2474	14.5392	15.1327	13.5329	14.3707	14.2404	15.6215	13.2402	13.173	15.3812	14.0991	16.677	14.8027	15.8621	14.3657	14.3355	13.8484	14.0195	13.6092	12.9545
ANXA5	13.4837	13.8457	13.4381	14.7479	14.1736	14.5344	12.9561	15.3967	14.4573	14.2025	13.7734	14.2726	14.6911	14.5548	13.8882	14.601	15.3714	13.6871	13.8294	14.1608	14.7692	14.3555	13.9709	14.2428	13.4331	13.6533	15.3152	14.5058	14.3901	15.021	14.7174	14.9187	15.2157	14.3542	14.8835	14.8198	14.5576	14.6458	14.7794	14.5049	13.4292	14.3313	16.2403	14.1968	15.1302	14.8292	14.735	14.1734	14.64
OS9	12.7342	13.9912	13.025	14.5024	13.3211	17.4826	14.0956	13.2144	13.5627	16.4642	13.1505	16.1277	13.4101	14.3504	14.0147	13.5398	15.2559	13.2854	13.2212	13.401	14.5781	14.2979	14.9558	15.2256	13.3861	12.7548	15.9609	13.8366	13.9835	15.2195	13.8247	14.0827	13.7996	14.6617	14.3488	14.4679	14.1455	14.4311	14.6414	14.4212	14.2083	14.1096	13.9271	15.2146	15.1066	14.7479	14.4335	14.222	13.8872
RPL12	13.2401	14.4995	12.9158	14.6787	15.3939	15.1698	14.6939	13.7609	13.5423	13.3239	13.8179	13.1842	13.6151	13.7798	13.3913	13.422	13.7424	13.2974	13.3704	14.7643	13.2283	15.0722	14.3229	14.4181	14.5643	12.8139	16.0862	15.7539	14.0539	14.58	15.0435	16.2421	14.4861	15.2137	13.753	14.6881	14.236	13.1825	14.0409	13.8804	16.5571	14.3121	15.5408	13.7124	14.0637	14.3503	14.0391	14.4302	13.4086
AC011603.2	13.7286	5.632	14.7137	6.33169	6.00468	7.49583	12.7271	14.6706	13.882	13.0392	14.5287	12.7875	15.4415	12.5165	6.27186	16.2508	7.90486	10.8732	13.8152	13.0175	7.0849	11.6318	10.5635	10.9283	10.1405	13.3312	14.754	12.4736	12.5062	14.5798	15.587	16.7183	12.4232	15.5617	13.8701	15.3882	10.4857	12.9845	15.088	14.7447	14.5522	11.4852	14.9829	14.6139	14.612	14.2166	7.52589	12.6127	13.2228
RPL39	12.4545	13.2463	13.2751	13.8646	12.6716	15.0547	14.3167	14.604	13.1997	13.6877	13.3212	12.6854	14.6314	13.406	12.1873	12.8114	13.3579	13.2681	14.0582	13.8814	12.1737	14.6463	14.1291	14.9915	15.4603	13.532	15.559	15.0956	13.474	14.7883	15.2139	16.2169	14.2376	15.6643	14.1524	15.1553	14.2904	13.2816	14.6039	13.6854	15.9401	14.6145	15.0147	13.9476	13.9741	13.6942	14.006	14.1811	13.3033
CD68	11.2589	15.0973	13.2015	13.4552	13.3577	12.3428	13.9192	13.2269	12.2805	13.2662	13.8797	12.6428	14.6063	11.8108	13.5049	14.3225	11.5725	12.6052	13.2796	13.7585	15.0426	13.4994	14.1989	14.0844	10.5824	11.5869	15.9464	9.64011	11.6347	15.3018	13.7567	13.6908	10.3455	13.3732	12.4261	12.3698	11.9444	11.1309	12.327	15.2561	12.0083	14.088	11.0763	13.7832	14.2448	15.226	12.9435	11.9608	11.5054
TXNDC5	12.8756	13.8326	14.1414	14.5785	14.0584	14.6346	11.9684	14.4791	14.5712	12.9037	13.4445	13.875	14.0193	13.364	14.1737	14.6201	13.6587	14.4744	12.7548	14.0086	14.7779	13.9571	13.6806	13.2306	12.4369	12.4886	15.1015	14.7952	13.6353	14.054	14.2132	14.0111	14.6988	13.9937	13.691	13.665	15.5208	14.8569	13.0769	14.323	14.4592	14.0599	14.8751	14.4181	15.4523	15.0644	14.2767	14.1152	13.2442
HTRA1	10.3287	12.4744	12.7765	12.2721	12.3003	13.5915	13.1868	14.8078	13.1131	11.7835	13.4603	15.5666	13.0512	12.4809	11.9988	14.4559	15.0438	13.8466	12.5417	13.227	14.5914	14.4178	13.6349	13.8372	11.3145	12.0645	11.5932	12.1031	13.6139	13.939	14.9099	11.8667	11.7622	13.2728	14.556	12.6712	13.7509	13.8225	13.8314	13.7312	11.5507	12.4222	13.9178	14.416	14.7633	14.967	15.4479	13.8822	14.9159
IFITM3	13.8418	13.6381	12.7754	16.4663	14.4787	14.7689	13.2959	14.7761	12.5029	12.6293	14.0851	13.0466	14.9239	12.2576	13.8471	13.3594	12.8905	13.6208	12.8126	13.9882	14.1784	14.5797	14.8382	14.8269	13.5389	12.1911	14.1469	13.1216	13.0891	14.6636	15.1587	16.0696	13.0013	15.5796	13.9525	15.3695	12.1588	13.7812	12.9899	13.9887	11.9501	13.0483	13.5765	13.5062	14.8509	14.3038	13.7708	13.4118	11.8806
RPL35A	13.4166	13.4444	12.9118	14.2798	14.0075	14.9702	14.1509	13.9241	12.5593	13.0903	13.157	12.3826	13.7085	12.3294	13.4469	12.6719	12.7841	13.2383	12.729	13.3212	13.1194	15.2728	13.9876	14.5623	14.6782	12.7222	15.114	14.0678	14.3801	14.1064	13.8431	14.8515	13.6732	14.1507	13.4731	14.7637	14.1523	13.1795	13.6752	13.4992	16.2652	13.3583	15.1227	12.8779	13.6857	14.4091	13.9144	14.5467	11.8753
FSCN1	13.1821	13.6943	14.1305	15.1381	14.8014	14.1435	12.4565	14.4957	14.3265	12.5132	15.1105	12.9793	13.9197	14.4302	14.1264	14.3194	14.2317	13.4438	13.262	13.6471	14.7475	15.1599	14.079	14.2391	12.8516	13.2391	14.2051	14.7388	13.6817	14.4365	14.3911	14.2154	12.9519	16.2842	15.2394	15.1882	14.0456	15.1268	13.4297	14.0225	13.5995	13.1005	15.0206	13.5927	14.495	13.941	14.2207	14.8204	13.381
RPL18	13.0301	14.7864	13.5088	14.7633	15.4537	14.439	15.0137	13.9097	13.4786	14.2874	13.9338	12.5414	13.4707	14.1094	13.8797	13.2164	13.1811	13.3022	13.1145	13.9394	14.1384	15.0824	14.4307	15.0558	14.2092	13.1244	15.7833	14.6731	13.6024	14.8306	14.74	15.9665	14.3501	15.4164	14.0316	14.1566	13.7822	13.24	14.3299	13.6594	16.659	14.3968	15.0745	14.0149	13.9175	14.322	14.1688	13.9309	13.1065
RPL32	13.2366	14.1859	13.6469	13.4494	14.3079	14.5741	14.952	15.409	14.2621	13.6237	14.1113	13.3576	14.228	13.593	12.7955	13.8563	13.0352	13.7078	14.2642	14.4385	13.1863	14.6352	14.6575	14.4042	14.8748	13.6182	16.136	14.8188	14.2708	14.685	15.3733	16.34	14.6134	15.9682	14.6035	14.6503	14.0398	13.4099	14.5842	14.1627	15.8471	14.3361	14.703	14.8727	14.138	14.9915	14.1711	14.0694	13.8099
CDH11	12.6406	9.56948	13.7762	15.1925	13.4164	14.0351	11.9902	14.6194	13.1375	14.0601	14.4218	14.266	13.7324	13.7574	13.8059	14.4705	13.4887	12.9215	13.6519	13.4249	15.7503	15.1018	14.3166	13.9073	14.5291	13.6405	13.7946	14.7977	14.025	13.247	14.115	13.1069	14.5593	14.5487	13.2536	14.0131	14.4542	14.331	13.5728	14.2328	10.4246	13.5647	13.8978	13.6967	14.529	14.4578	13.9784	14.1599	13.2069
TGFB1	14.1292	14.0858	14.3787	14.5665	14.7377	13.0394	13.8008	15.3631	14.9236	14.857	15.0392	12.163	14.3158	14.3039	13.6759	15.1847	11.8867	13.216	13.8138	13.7025	15.7127	14.2964	14.3941	15.4345	11.5642	11.9108	15.062	13.5817	13.7154	14.7279	13.6144	13.9829	14.6041	14.5073	13.6345	13.8893	12.9368	13.8332	14.8578	13.9105	14.1438	13.5326	13.9081	14.5442	15.4694	15.2379	14.7469	13.6528	13.1754
NCAM1	14.5741	13.0459	14.0026	10.1178	10.9672	11.9194	11.3388	12.0715	13.6229	14.085	12.1019	13.608	10.8371	12.1023	13.0193	12.6166	15.5264	9.27002	13.3115	14.1855	13.6084	12.1125	13.7113	12.3244	11.5312	11.5366	13.4163	11.6126	11.813	12.8345	13.4534	10.6896	13.664	11.0108	11.1495	12.9297	6.84971	11.7363	12.8875	12.5578	12.4193	14.0227	13.8383	13.1717	12.07	13.0466	11.8113	13.279	11.7754
HLA-DRA	10.4066	13.8587	13.1235	12.5899	11.7312	13.6671	14.711	14.0006	12.6152	12.4732	14.8375	13.7997	14.9039	10.9235	13.9549	12.8931	12.752	13.6274	13.1338	13.0782	13.7148	12.5225	14.7008	13.5687	10.7809	13.5028	10.2201	11.3105	14.6377	12.9719	15.5696	12.7656	11.8181	14.472	13.949	13.9742	12.1895	13.1534	13.2474	11.1756	12.1197	12.991	12.2304	13.1496	13.3054	13.5743	13.423	10.927	12.6588
MALAT1	13.4946	14.0132	12.617	12.6208	13.7674	13.8599	15.6522	13.4208	13.7834	14.6729	12.4883	14.3283	12.4864	12.3954	12.5228	11.5183	14.0005	15.7846	14.6916	13.9042	11.9875	14.3687	14.3717	14.2318	15.115	14.8833	12.7693	12.0656	12.0564	12.334	14.363	11.871	12.9817	10.0796	12.9998	12.5935	12.5423	12.3372	14.1638	11.5372	12.8345	13.8088	10.7735	12.1924	13.2406	11.7163	12.875	13.2435	14.6198
HSPA1B	14.107	16.6189	14.3579	14.6481	13.7036	14.2231	14.0636	13.9128	13.8892	14.8311	13.4645	11.614	12.9189	13.1215	13.9964	14.4939	15.4292	13.149	12.9256	13.6819	12.7638	13.1423	11.4152	14.1998	12.8854	12.3106	16.3121	14.0726	12.4057	13.2559	13.2032	14.207	13.0377	13.7537	14.3004	12.3278	12.8434	12.4844	12.0721	12.9827	15.792	12.0019	13.8193	12.1657	12.8606	13.0965	13.343	14.7402	13.0545
GPC1	13.4074	14.7065	13.8146	16.4973	14.248	13.9401	14.1161	14.3576	13.8438	12.5427	13.9047	14.6372	12.3407	15.2474	12.1257	13.9579	13.7414	12.7716	13.8793	13.1103	16.6133	14.5338	14.1232	15.0792	13.5021	12.0349	13.1256	15.9602	12.1797	16.1425	15.0275	14.1796	14.1686	15.3688	12.8548	13.3662	11.6978	15.5003	12.9909	13.5362	11.4037	12.3065	15.0078	13.9866	15.3235	13.8375	13.6188	14.6929	13.7168
CALD1	12.1893	12.67	12.7735	13.9962	12.5041	14.1518	12.1088	14.7039	13.056	12.8518	12.9974	14.8663	13.8686	14.4436	13.5511	13.905	14.5778	13.7662	12.9723	12.9724	15.0256	13.3112	13.3788	13.0456	12.5312	12.5262	11.3402	13.3261	12.6	13.0871	14.3175	11.2439	13.3235	12.6225	13.5679	13.6184	16.7215	13.9908	13.9593	12.1067	11.66	13.2849	14.2556	13.2497	14.1298	14.4024	14.7685	12.8429	13.8399
LY6E	12.8118	14.892	12.9581	16.0677	15.1398	13.5705	12.0888	13.4644	13.8504	11.4851	13.8407	10.1386	13.5391	12.5746	13.721	13.0665	12.3737	11.9475	12.5979	14.4251	14.0016	14.1751	14.286	15.9597	11.2229	10.4987	13.4334	12.2514	13.4626	14.6111	14.1166	14.7753	8.58331	15.2987	13.4116	16.6064	11.8377	13.7638	13.5587	12.5571	14.5835	13.696	14.3082	11.967	14.4856	11.8432	13.0379	13.02	11.7981
IFITM5	9.19841	12.5203	12.8181	13.7867	10.7619	11.6929	12.7902	4.6553	5.5551	14.0553	12.321	9.65656	14.0526	12.1885	13.1475	14.4693	4.41243	7.09841	13.1168	13.1928	8.0947	13.3711	14.2918	13.5585	12.493	9.18778	13.9599	11.2736	11.9775	14.7929	9.96201	13.6515	11.7697	8.61003	5.21668	13.4767	3.45885	12.8083	11.4563	13.9715	14.9053	13.9768	10.8504	14.6557	13.6018	12.2977	11.0421	11.6824	9.86656
ARHGDIA	14.1082	14.3646	13.972	14.4048	14.1727	13.8475	13.3964	14.2587	13.2477	13.4438	15.1402	12.7452	15.2455	14.121	14.3077	14.8121	14.1865	13.4036	13.3532	13.475	14.138	14.5966	14.2657	14.7228	12.2806	12.4845	14.7568	14.431	14.0577	14.5838	14.4458	15.4439	14.171	15.6877	14.8863	13.3618	13.4367	13.7361	13.2407	14.0748	14.6671	13.9848	14.5848	14.6168	13.8788	14.0369	13.4902	13.3644	13.591
LOX	13.2421	13.5947	13.6053	14.2669	14.1431	15.5664	11.3936	13.8363	13.3864	16.4859	12.9556	13.5403	11.5535	13.6632	14.0891	14.7066	13.8686	13.0985	12.2855	13.091	13.5652	12.2109	14.1317	14.1075	12.1414	11.4473	14.4747	12.3245	13.2115	12.8853	12.2552	12.1311	13.8073	9.20158	13.1791	13.1017	14.553	13.9046	14.2038	14.205	13.13	14.8	13.723	11.7378	13.5046	12.7544	14.2128	12.5466	12.4292
RPL9	12.5553	12.5836	12.8557	13.2956	12.5429	14.3082	14.5791	12.0889	13.9227	11.7493	11.0252	10.5215	12.9528	13.9825	10.8229	13.4523	11.5777	12.4425	11.0071	11.8051	13.3852	14.3927	13.5965	15.0954	13.2211	13.135	16.2	12.8425	13.7273	12.4182	13.2141	15.6481	11.7402	14.1288	12.9483	12.4876	14.8395	13.5779	11.9597	11.3003	15.3702	15.1529	13.7503	11.4504	13.6974	14.9662	12.13	12.0136	13.1336
ATP5F1B	12.8155	13.8331	13.3166	14.3936	14.2802	14.2046	13.2678	13.4651	13.7618	13.5342	13.717	14.791	14.2332	14.2148	13.8463	14.471	14.457	13.6846	13.828	13.5847	14.1808	14.2737	14.3666	14.4787	13.3124	13.4103	15.525	14.6444	13.8526	15.5612	14.4906	14.9384	13.9351	14.8113	13.7945	14.4616	13.9027	14.084	14.3266	14.2324	16.1093	13.7442	15.3039	14.7798	14.8073	14.6842	13.881	13.9055	13.22
TIMP3	14.5356	13.1563	14.954	13.4995	12.8424	14.1789	13.057	13.2516	14.8273	13.4448	14.5966	13.1835	13.1449	14.3656	12.2092	14.5094	14.7599	13.2868	15.4494	13.3176	15.0118	14.1235	13.9435	14.5162	12.9194	13.4935	12.6617	12.976	12.3712	12.8949	15.6995	12.6298	11.1871	14.2412	11.9464	12.1843	12.3044	13.0093	12.8567	12.2486	10.7965	13.5728	13.4716	13.0103	13.4346	14.2447	13.0466	13.5016	11.8834
NEAT1	13.247	13.8326	11.7178	12.7636	15.214	15.0228	15.8589	14.0459	13.547	15.3873	12.6507	14.8915	12.3412	13.2374	13.3067	13.2511	14.8992	15.7767	15.0291	14.1876	12.9878	13.7538	13.739	14.4347	14.6561	14.9416	12.7941	12.7913	13.7226	14.7069	12.9432	13.2804	12.9488	10.6488	13.9066	11.8176	12.8912	13.0186	13.8823	12.4268	13.0444	14.1165	11.7844	12.8776	12.8026	13.1541	13.7982	13.5942	15.9265
PCBP2	13.9635	13.8343	14.6472	14.3009	13.9644	14.9683	13.5186	14.255	14.5744	14.1489	13.8236	13.1138	14.5494	14.4675	13.645	14.8576	14.4006	13.9765	14.3596	14.0013	13.8372	14.4258	14.4038	14.4435	14.2313	14.0625	15.7644	15.0413	14.3347	14.691	14.6965	15.2702	14.0994	15.468	14.0318	15.2131	13.7478	14.6222	14.6079	16.1436	15.3075	14.1987	15.4943	14.9457	15.012	14.8945	14.3874	14.5702	13.4129
SLC16A3	13.5664	13.7747	11.5591	13.7563	14.9678	14.1656	13.4072	13.4951	11.8734	13.9733	13.412	10.1208	12.8527	14.9437	13.3266	13.7183	14.677	12.2955	12.8947	12.9982	13.4679	13.3495	13.5423	15.1906	11.3788	11.0017	14.8085	13.9763	13.0967	15.2384	14.2195	14.8868	12.8798	13.1453	14.7761	13.3328	11.6482	11.0963	10.9954	13.2055	14.5657	13.9206	13.4898	15.365	14.3147	12.8339	12.9844	10.4913	13.4733
2022-09-09	13.5475	14.2339	14.3601	14.9276	14.4527	14.8108	12.9703	13.7293	13.9359	13.7295	14.6593	12.6037	14.5605	14.6301	14.3447	14.3313	15.094	13.6798	13.7824	13.9287	14.1726	14.9087	14.3277	15.2489	13.4041	13.3379	14.3415	16.3717	13.9054	14.3373	14.6818	14.5254	13.8114	14.364	14.7523	12.9129	13.2024	14.1719	14.0517	14.1185	13.8323	14.0604	15.3389	15.1097	14.4323	14.1664	14.9606	14.3898	14.531
TLN1	12.4523	14.0662	13.9005	14.2289	15.1363	13.6927	13.808	14.9004	13.3147	13.6145	14.6992	13.7275	14.9108	13.6767	14.5595	14.9752	13.9963	13.8974	13.6834	13.5732	15.2512	14.7269	14.2873	14.7505	13.0239	13.7031	13.9919	13.8262	13.9403	13.9266	14.144	13.3413	14.4533	14.5917	13.8854	14.8328	15.0481	14.7557	14.8211	15.0149	13.4553	13.4657	13.7592	15.0426	14.7018	13.9205	14.336	14.5567	13.9114
RPL14	13.0412	14.0204	12.4123	13.7749	14.1263	14.3484	14.4371	14.128	13.2411	13.4718	13.1971	12.8008	13.1058	13.3701	13.4789	12.9875	12.6257	13.5075	13.2248	14.1808	12.6794	13.9854	14.3617	13.7824	14.4736	13.6063	15.1713	14.6596	13.5393	13.9273	14.4138	15.0349	13.8299	14.4931	13.973	14.4278	13.7646	13.011	14.2357	14.0445	15.8854	14.0877	14.8552	14.2894	13.7343	14.1686	13.4579	13.6796	12.6938
RPS5	13.1792	14.1535	14.2427	14.6675	15.4368	14.369	14.9432	14.8023	14.0245	14.0873	15.0388	12.552	14.1099	13.7928	13.4507	14.3185	13.0342	13.3742	13.0271	13.9835	13.6177	14.8788	15.4352	14.3025	13.7395	13.4034	15.3658	14.7301	13.5519	14.434	15.0715	15.4889	13.9603	15.2373	14.2164	14.9268	13.6051	13.5793	14.0408	14.8169	16.571	13.432	14.852	13.9992	13.9484	13.462	13.7857	13.8398	13.1053
SERF2	12.5942	13.8669	13.4082	15.0897	13.4249	14.6287	14.0535	14.4884	14.0616	13.6847	13.5876	13.3941	14.2925	14.619	14.8159	13.8547	13.1932	13.7241	13.7629	13.2207	13.616	14.5122	14.7337	14.9911	12.7798	12.5791	15.8465	13.4018	14.145	14.9139	14.9866	16.7171	14.9847	16.168	14.4461	14.0513	13.556	13.8673	14.217	14.8851	15.5971	14.6952	14.5838	14.3966	13.7136	14.7558	13.4478	13.7462	12.4243
PRKDC	13.5485	13.9281	13.8863	14.9232	14.2779	13.5812	11.3278	13.6274	13.7932	13.0278	14.1382	12.067	13.3424	13.4081	13.9882	14.9232	14.4459	13.5538	13.0595	13.9	13.6207	13.9214	13.1828	13.847	13.7172	16.2385	12.913	14.3307	15.209	13.5127	13.3861	13.0037	14.6429	13.0326	13.9739	12.707	15.2926	13.8778	14.4984	13.5028	13.1518	13.9202	15.0516	14.9305	14.3279	12.5672	13.9955	13.9772	15.2049
GPI	13.884	13.5256	12.9803	14.6084	14.8861	14.3508	13.8799	14.3491	13.6793	14.6287	13.9373	11.751	14.6388	14.616	13.013	13.5062	16.1662	13.1002	12.7686	12.2101	14.4225	13.7529	13.9612	14.8442	13.3054	12.3919	14.227	15.6892	12.8481	14.4568	14.1538	14.172	13.5172	13.999	14.8843	13.7938	12.9411	12.3134	13.0741	13.603	19.6515	13.1983	14.7838	14.842	15.7161	13.809	13.9356	14.2073	14.1243
RCN3	12.2588	14.1118	11.7193	15.9124	14.8903	14.2749	13.8749	13.7677	12.3192	13.779	13.2282	12.8288	12.3856	13.4814	14.0053	13.7182	13.3861	13.5081	12.4633	12.883	16.2308	14.0735	15.1578	15.0848	11.8595	10.6432	15.1809	13.2232	13.2438	14.5788	13.9407	13.5851	12.2418	14.7675	13.7425	13.2588	14.0839	14.5324	14.4896	14.6327	12.883	14.0764	14.206	13.8055	14.2224	14.735	14.576	13.4749	13.0868
ID3	12.6119	13.3151	12.7937	12.9541	13.2044	12.1411	12.6112	13.9312	13.5398	13.7285	14.7877	11.2556	14.7166	13.7418	13.6863	14.2985	12.1949	11.8921	12.9223	14.2109	13.6097	12.9799	13.8144	14.7956	12.1686	12.1161	14.3298	12.864	14.3262	13.364	12.1317	15.9529	13.1748	14.2871	13.3556	14.6393	10.7207	13.4404	13.0846	13.7301	14.1407	14.4622	12.1695	14.2923	13.9241	12.7007	11.4025	12.4505	11.7406
PDIA6	12.6922	14.6084	13.1122	14.6154	13.5662	14.0441	12.572	12.8857	14.1664	13.3498	13.542	12.3775	13.2318	13.8516	13.9498	13.54	14.873	13.8012	12.7393	13.2077	15.1381	13.2902	14.3683	14.8108	12.536	12.5941	15.8292	13.5494	13.5297	14.482	13.2479	13.3028	13.5988	13.3497	14.4771	14.1744	13.4555	13.3859	13.8143	14.244	14.86	14.8286	14.8372	15.1194	14.9771	13.9574	13.8652	13.0046	13.2208
PTMS	13.1466	14.156	15.15	13.3314	13.664	12.84	13.3127	14.1042	14.0493	13.2332	14.5547	13.8449	14.6018	14.1582	13.2697	13.914	14.476	13.263	13.0607	14.0078	13.7833	14.5908	15.2026	15.2099	11.9387	12.9402	14.555	13.3967	13.6094	13.6819	14.7838	15.6635	13.3707	15.4675	15.3185	13.5497	13.2934	13.9374	13.2746	14.8007	14.9369	13.6184	14.1718	14.0633	13.6385	14.4117	14.1173	13.7511	13.2743
THY1	9.71089	12.727	11.9429	12.1001	12.8957	13.4616	12.8344	16.2951	13.5447	12.1262	13.5975	11.7972	13.8367	12.5634	12.8242	13.1296	14.6739	14.3734	13.5142	12.5078	13.5124	13.8597	15.024	13.7566	10.786	12.2503	11.6941	11.3911	13.3851	14.6486	16.2491	13.4226	12.4337	14.6931	14.8977	12.4251	14.4335	13.1774	14.0704	12.8589	11.6116	14.278	15.0429	12.6519	14.1983	13.283	11.7163	13.144	13.7483
CTSZ	13.2876	15.293	10.8912	12.4242	14.2304	13.9473	14.3251	12.5953	13.1356	13.0825	13.5442	12.5757	12.3606	13.1935	14.3276	13.138	12.587	13.47	13.0763	13.1853	15.3263	14.3057	14.5972	13.9296	11.9726	11.7786	15.361	14.6252	13.5689	15.5131	13.9706	13.3612	13.0941	14.387	14.5622	14.3257	13.4514	13.6887	11.9388	14.9812	12.6223	14.0176	10.645	14.6627	13.3141	14.8963	13.7833	13.3699	12.6879
NPM1	12.5203	13.8633	12.7131	14.7659	14.8947	14.8984	13.5092	13.515	13.7889	14.1799	13.2167	12.4642	13.1228	13.266	13.2952	13.7589	13.87	14.1742	13.2462	14.0686	13.3456	14.1012	13.702	14.5641	14.9839	12.8989	15.2935	15.418	13.2194	14.2931	13.7881	14.7921	13.4444	12.687	14.1963	14.8801	13.7341	13.3146	14.564	13.7086	16.4558	14.0896	15.5302	13.6359	13.7727	13.6731	12.9444	14.6226	13.1342
FAM20C	13.8249	13.7149	11.96	12.0594	12.8638	12.3375	12.8438	11.0253	11.1761	13.7202	14.7831	11.2346	13.2645	14.1299	12.5858	13.2888	11.9801	11.5573	13.9745	14.2987	14.6371	13.2195	14.1986	14.5701	10.5257	11.5101	14.9808	12.844	14.4085	13.8852	13.2865	13.7575	11.758	12.85	11.1268	13.3603	12.4372	12.8285	14.3346	14.0043	13.6646	13.0771	11.9075	14.6844	13.7194	14.1369	12.654	11.9389	12.1164
CD81	12.4844	14.1258	13.5786	14.9121	13.5109	14.1117	13.4756	14.57	13.4768	12.3067	14.6907	13.8018	14.5615	13.9946	13.2602	14.1627	13.2099	13.3295	13.1845	14.1102	14.0451	14.7717	14.426	14.4277	12.8894	12.8002	15.4768	14.1988	14.2095	14.1736	14.9454	15.0294	12.9817	15.0083	13.5855	14.9203	14.2457	13.7486	13.8961	13.6591	14.2416	14.1851	13.7437	14.0953	15.1745	14.5957	14.4999	13.7266	13.045
RPS13	13.1146	14.0571	12.4818	14.4499	13.8929	15.1745	13.4503	13.8701	12.4145	13.3115	13.0759	12.8385	13.7214	13.1806	12.6272	12.7218	13.0434	13.4241	12.8783	14.4185	12.6397	14.4916	14.0362	13.7428	15.3458	12.5151	15.6774	14.8163	13.718	14.1254	14.549	15.1754	14.4131	14.0521	13.1181	14.537	13.9537	13.3585	13.4327	13.7088	15.9498	13.8124	14.9249	13.2226	14.2941	14.2372	14.0986	13.8559	11.7849
RPN2	14.0187	14.9739	14.13	14.6699	13.6189	12.8984	13.1878	13.9239	13.7729	14.7634	14.1504	13.3253	14.6313	13.877	14.4721	15.4733	14.4148	13.5648	13.8296	14.2545	14.65	13.6714	14.7487	14.6502	12.1477	13.2362	14.9286	13.9722	13.8482	15.0243	13.8323	14.885	13.3117	14.3729	14.9833	14.3346	14.1124	14.3697	14.5943	15.1992	14.5859	14.051	14.1761	15.1218	15.133	14.5772	14.4599	13.9971	14.2703
SOX4	13.502	15.103	14.0575	12.3645	12.9793	12.6991	12.2704	14.0574	14.7004	12.6653	13.3168	13.1202	13.3837	14.2498	13.4199	13.7178	13.868	12.9359	14.042	13.5067	11.566	12.7747	12.6276	12.8662	11.0621	13.1473	13.6325	13.9961	13.1129	12.4324	12.3356	13.0868	14.1602	13.6259	15.0496	13.5677	14.3502	13.5516	15.5054	13.427	15.2502	14.5737	12.8852	14.2134	13.9205	13.9894	14.4659	13.36	15.7165
NES	12.888	13.8831	11.9734	13.6925	13.6219	13.9518	11.3664	12.0793	12.4354	15.3439	13.1031	9.43343	13.1556	13.5998	14.893	12.5987	10.7702	12.0349	13.072	13.3203	12.6756	13.6504	14.231	13.4166	11.9121	15.4457	13.9079	14.2281	13.0437	12.8157	14.1588	14.0285	15.6717	13.9533	10.4407	13.8629	13.2781	10.9826	12.9804	12.9136	14.5412	15.246	12.8846	12.7031	13.0497	12.4087	11.6884	12.3603	13.852
COL18A1	11.8642	13.8268	13.3503	12.7602	13.9866	12.5521	14.3604	15.2328	13.6905	12.8956	14.9382	11.7026	15.1478	14.6134	14.1793	13.4315	13.9894	14.2721	12.0727	13.8791	14.8071	14.2428	15.1597	15.857	11.6723	12.3166	14.2014	12.9137	13.1416	13.0896	14.6641	13.6008	12.0237	14.3683	13.8093	13.6197	14.3453	12.8935	12.7711	13.0982	11.4405	13.6764	10.8033	12.7891	14.2219	12.1051	13.4199	12.432	12.4865
NDRG1	13.664	13.7279	12.9154	12.7813	14.6893	16.6388	13.9168	15.2558	10.78	14.8823	15.0245	10.9019	11.8891	15.3814	13.0663	15.035	17.185	12.7161	12.7899	13.0231	13.9705	14.8445	13.3911	15.9595	13.5314	12.0984	14.4402	13.3606	13.7116	15.0343	14.0254	13.3692	13.1653	11.0638	16.0344	14.3033	14.4723	12.9582	12.9283	13.2827	13.1661	12.8409	15.6357	14.554	13.7326	12.6816	14.3119	13.0526	14.4483
AP2M1	13.8224	13.5864	13.6659	14.3513	14.5879	13.7612	13.1251	14.4458	14.056	13.3115	14.9346	12.6681	13.9999	13.5799	14.5025	14.2145	13.3814	13.5628	13.0123	13.4425	15.5728	14.5624	14.0934	14.617	12.619	12.8049	14.0686	13.679	13.1627	15.2744	14.0932	14.5078	14.7081	14.3557	15.0472	13.8228	14.1478	13.826	13.5404	15.0381	14.1055	13.1273	14.7551	13.7404	14.4482	14.4746	14.3334	14.5994	13.5193
NCL	13.3892	14.1913	13.276	15.6712	14.8404	14.8496	13.0822	12.7671	13.0016	13.4074	12.4235	12.7723	13.2844	14.1725	14.4205	13.1237	14.4771	14.1368	13.3937	13.1822	15.3047	14.9075	14.0203	14.3028	14.2358	13.1933	14.9738	15.671	13.7437	14.629	13.0648	14.2447	14.1952	13.9234	14.7236	14.4436	14.3665	14.7495	14.9653	13.9097	15.8831	14.5009	15.4274	14.618	14.6063	13.6488	13.6678	14.9765	14.2199
NID1	13.8796	13.2159	13.3015	14.7335	14.0501	13.5982	10.7773	15.0749	15.4528	12.965	13.8774	11.7615	14.1936	14.6983	14.285	14.6239	15.2487	14.3821	13.4533	13.8947	14.3597	13.6122	13.4427	14.2147	12.4907	12.734	12.4181	15.174	14.0944	13.7617	13.9721	11.764	13.7931	13.8366	14.4657	14.7967	14.1729	13.779	13.8151	14.2163	10.491	13.4943	14.3562	13.5668	15.3463	13.7242	14.4885	13.8963	14.7087
CADM1	12.3409	10.778	13.6784	15.0103	12.2353	13.7873	11.1103	13.0623	11.7752	14.4309	12.5146	13.1774	12.7085	12.2899	13.0785	13.4776	14.3847	11.8175	12.8389	12.965	14.5164	14.2887	15.0606	12.9716	13.6489	10.8977	12.9401	13.9495	14.0168	13.5817	11.6896	13.0285	13.8545	11.8111	13.8153	12.9736	11.9975	13.5207	12.7896	13.2455	12.7081	14.8848	14.1694	15.4874	14.1034	12.9191	13.2436	13.401	13.4564
FADS2	12.0725	11.4387	12.2923	15.0786	13.5558	10.5178	10.935	12.8633	12.6436	14.5059	12.9625	11.2853	12.6858	13.4166	13.5268	13.694	13.2807	12.3131	13.1532	13.4673	12.0635	13.831	13.7674	13.9984	11.3516	10.5476	13.0939	12.7576	12.4034	15.0098	13.414	14.1793	14.0651	12.0438	13.1573	13.8958	12.8322	12.1449	11.3687	14.4501	11.5431	12.4064	13.9478	14.368	13.7524	11.4582	12.6147	13.2604	13.6131
TCIRG1	11.4344	15.2955	13.1184	10.6915	12.1401	10.6155	14.3828	12.7884	10.7337	13.3913	13.1451	12.6751	14.132	11.7367	13.1396	14.1071	9.50216	11.849	13.7831	13.4938	14.5894	12.88	14.1635	11.4192	9.85553	10.5637	16.12	9.58343	11.0661	15.2544	13.399	14.6175	11.6997	13.3786	11.1139	12.7453	11.6142	10.116	11.7622	14.8652	9.86096	14.1465	10.308	13.4803	13.9952	14.8195	12.13	11.6579	9.868
USP22	12.9269	13.2395	13.7475	16.0595	13.629	13.5266	11.7483	14.2974	10.6519	13.2363	13.9009	12.9218	14.4403	16.0669	13.9449	15.2066	14.0531	13.5798	13.4883	13.3209	13.2856	14.4499	13.574	12.1767	12.9175	15.9848	13.62	15.8779	12.6537	14.8917	14.0101	12.4171	14.9633	13.4357	14.0483	12.9906	15.0052	14.1621	12.9297	13.5204	12.9487	13.6975	15.9588	14.6144	15.6501	12.7509	13.6234	14.3065	14.3024
BASP1	14.0729	9.3087	12.3352	13.2507	13.6394	13.624	11.461	13.6658	11.0038	11.2002	13.0932	12.3603	11.2533	14.6148	13.1972	13.6268	13.7311	12.2449	11.7733	13.1243	11.5968	12.8745	12.4165	13.6053	11.8498	12.0366	9.83547	14.1287	14.3458	8.69807	13.1299	14.1466	10.301	13.3467	14.0365	12.6419	13.6135	13.7051	15.3366	12.7388	13.4497	13.679	14.0437	14.2602	14.6998	13.4465	13.9834	12.7442	14.4853
RPS28	11.8422	13.156	12.0796	14.3841	14.2152	15.2476	14.0418	13.3107	12.2037	12.789	13.0533	11.8053	12.6529	11.9804	12.7843	12.4435	13.7375	12.0106	12.2358	13.0077	12.3335	16.1432	14.0256	14.9597	14.1154	11.4678	14.8849	14.6638	12.8355	13.9779	13.8778	15.6816	12.7001	15.0572	13.1712	13.5166	14.7696	13.0438	13.11	13.0087	15.9303	12.9879	14.431	12.7309	12.5571	13.659	13.565	14.0219	12.2216
S100A6	13.3834	12.1922	10.6335	14.7743	13.4652	14.5343	13.4937	14.4277	12.3894	12.2405	13.3234	12.0731	12.8899	12.6794	12.2307	13.8812	14.8038	13.9819	12.314	12.795	13.0379	13.6244	13.4843	13.121	14.2271	12.7018	13.6108	13.6919	13.8271	13.0937	15.0952	15.6981	13.5136	14.8589	15.3361	12.5624	12.5654	14.6458	11.1418	13.5063	11.0317	11.6208	14.2118	13.3975	13.7445	13.1517	15.1559	12.0262	12.7885
EIF5A	13.1813	13.9227	12.5831	14.669	14.6976	14.3339	12.8612	13.8389	12.9675	13.533	13.6527	12.1938	13.853	14.0449	13.8939	14.6335	13.2637	13.9368	13.0358	13.827	14.6674	14.4884	14.3789	14.5778	11.8651	12.7009	14.3691	14.0146	13.4055	14.3006	14.8472	15.4457	13.4578	15.5802	14.3344	14.1128	14.8425	13.5969	14.2631	13.7146	16.2614	14.061	14.4523	14.545	14.048	13.4888	12.634	13.5944	13.9678
IGFBP4	13.3193	12.1698	13.3746	12.6803	11.755	12.3339	13.0551	14.1982	12.9267	11.5364	14.4339	12.5212	14.9937	14.799	13.4631	13.8579	13.0715	14.5412	12.9166	12.974	13.2301	14.4063	14.5811	14.0053	11.5453	12.788	13.7959	11.6974	13.2414	14.0478	14.9099	12.8754	12.129	15.6148	13.8993	13.6529	15.1763	13.4142	13.8463	12.6985	12.4955	13.4071	13.0567	14.3053	13.9178	12.3391	13.6062	13.0834	14.745
ARF1	12.904	14.0654	13.1811	14.9432	14.2912	13.339	12.8404	13.5947	13.9888	14.5048	13.8495	13.2551	14.9021	13.9439	14.066	14.1756	13.214	13.4044	13.3826	13.7954	14.4891	14.5927	14.2377	14.3331	13.0386	12.516	14.7404	14.5107	13.5161	14.5976	14.1534	14.9223	14.0663	15.2846	13.8515	14.6496	13.5779	13.9005	13.6522	14.6274	14.711	13.772	14.1051	13.2174	14.0616	14.0122	13.3316	14.504	12.7906
RHOA	13.5587	14.2672	13.6604	13.743	14.1954	13.5467	13.4915	14.8167	14.4311	13.7215	14.4806	13.8694	14.7249	14.0192	13.7379	14.5533	13.7485	14.122	14.1295	13.7594	13.7917	13.8921	14.6563	14.1093	13.2092	13.7064	14.7002	13.5835	14.5103	15.3274	15.6939	13.6261	14.528	14.7926	14.8804	14.3025	14.1792	13.8994	13.8317	14.0875	15.1591	14.1625	15.2396	14.0034	14.9856	14.8432	13.8986	13.4641	13.3921
CKAP4	13.371	13.4155	13.0037	15.5106	13.9233	14.636	12.6914	13.7541	13.8019	13.8119	12.9842	13.0308	12.6986	14.3948	13.1123	14.0526	15.5136	13.7939	13.4663	13.6234	14.1454	14.1138	14.182	14.2502	11.9947	11.7206	14.0981	14.4217	12.1969	13.9022	14.1407	13.8017	13.8445	14.6614	13.1999	13.5209	14.6699	14.7981	14.8663	13.3959	14.8526	13.998	14.2741	14.1148	16.0441	14.0543	14.0651	13.7002	13.8734
S100A4	11.4812	13.041	10.4116	14.6903	13.1308	13.2595	13.4762	13.307	12.0381	12.4522	13.2286	11.984	12.4117	13.4779	11.3736	12.7884	15.1311	12.0451	13.2214	12.6213	14.4298	12.5512	13.891	12.8861	14.1778	11.3075	15.1989	11.5462	13.1466	15.054	14.6258	14.1618	10.0255	13.4914	14.0776	14.0316	10.0871	12.9518	10.7717	13.1686	11.1126	12.9505	13.4517	15.3503	13.8061	13.2175	14.3636	10.4558	11.492
HMGN2	14.0521	13.4539	14.1024	13.17	13.7302	12.7866	12.571	13.2901	13.7179	12.99	13.3111	12.6625	13.494	14.0253	13.4929	13.5499	13.0143	13.7574	13.3842	12.8951	12.3121	13.4947	13.7896	14.1197	12.1109	13.9915	15.6401	13.0515	13.9874	14.2627	14.1922	15.2487	14.6789	15.02	14.4957	15.0221	13.9263	13.9476	14.3129	14.9951	14.538	13.9524	15.249	13.6598	14.4601	15.1538	13.9763	14.2567	13.1671
GLG1	12.405	13.7724	13.439	14.6312	13.4838	13.809	13.0916	13.8668	14.5604	15.1268	14.6072	13.4072	13.7816	13.461	13.9875	14.2235	13.7743	13.0062	13.1968	12.9745	14.6722	13.7155	14.7757	14.5984	13.8376	12.9578	15.1779	12.5734	13.5924	13.2876	13.9364	13.5705	14.0993	13.8326	13.3064	14.1992	13.6426	14.1733	14.1133	14.804	13.7655	13.7419	13.9571	14.2676	14.5276	14.1072	13.9106	14.0319	13.8584
SLC39A7	12.1103	14.4713	12.3805	14.1989	13.9456	13.9855	12.2742	12.8997	12.563	12.9658	13.1872	12.4429	13.0556	13.5685	14.3074	13.1307	13.5295	12.7479	12.6946	13.3085	14.825	13.8188	13.3971	14.0128	12.1021	11.9232	15.1501	14.1887	14.2028	13.7078	13.3124	14.1026	14.5582	13.6223	14.3466	13.7312	14.6991	14.6522	13.6709	14.6446	14.1338	13.7408	14.5383	13.365	14.3623	14.2195	14.0304	14.1919	13.0727
RPL36	12.8181	13.6369	12.4153	14.6369	14.451	15.0311	14.4496	13.9478	12.2143	13.5737	13.4416	11.6758	12.9746	12.3439	12.6624	13.2064	14.2349	12.7632	12.2766	13.5732	12.4582	14.5008	13.9173	15.1902	15.605	11.5533	15.1584	15.1069	12.9797	13.831	14.2805	16.1426	12.7275	14.1928	13.106	13.6275	12.8728	12.9985	13.052	12.5954	16.3167	13.2977	15.0428	12.9186	12.7266	13.5302	13.4957	13.4147	12.3057
EIF4G1	13.1323	13.5613	14.0084	14.9376	14.6866	14.0154	12.7866	14.27	13.9454	13.5246	14.2732	12.7669	13.7741	13.5141	14.6239	14.155	13.6986	13.7993	13.4702	13.9315	15.1302	15.0243	14.2827	14.6756	12.6873	13.2988	13.8303	14.986	13.1941	14.8371	13.3869	13.5492	14.9468	14.3029	14.3608	13.4685	14.8693	14.419	13.8357	14.5133	14.7855	13.2747	14.5632	14.257	14.4419	13.6108	14.4004	14.6909	14.0084
RPL38	12.9498	13.6622	12.597	14.1891	13.5059	14.3724	13.783	13.7999	12.8062	13.2089	13.1766	11.8989	13.4984	12.8696	12.8521	12.9031	13.2217	13.5456	13.0593	14.2258	11.8384	14.4732	14.0324	14.8343	14.3271	12.7563	15.9434	14.5399	13.9253	14.1638	14.4868	16.4982	14.6933	15.0571	14.2224	13.8547	13.4155	12.8927	13.8632	14.1518	16.3873	14.0474	15.078	14.804	13.4916	14.0364	13.6815	13.8145	12.9559
CERCAM	12.9143	12.9161	11.652	14.7745	13.2893	14.3788	12.4648	14.0039	12.6382	12.7673	12.3108	12.2616	12.7353	14.4141	13.1152	13.6254	13.5735	12.7434	13.3286	13.5025	13.9283	13.9426	13.9065	14.8355	11.7285	11.3091	14.3662	12.7175	13.8728	14.3585	14.2839	14.1097	11.3805	13.1271	12.8618	13.4262	13.8296	13.9709	13.4673	14.2334	12.3998	12.6687	12.578	14.1274	14.8464	12.7796	13.8976	12.7894	12.6407
LDHB	12.2197	13.0109	12.5952	13.9079	13.9344	13.131	12.7391	12.7193	13.7972	12.8749	12.3296	11.8749	13.8072	13.0008	12.9941	12.816	13.5526	13.2931	12.4499	13.4323	12.7109	13.8992	13.6733	13.9827	13.2192	12.9822	14.6334	14.5102	13.4449	14.0028	13.2245	14.6584	12.9068	14.5411	13.6303	13.717	12.4821	13.3918	14.1826	13.8605	16.8529	13.7251	15.4378	14.4152	14.3594	14.2465	12.8823	13.9112	13.3678
ACAN	8.81823	12.6563	13.7982	13.9497	15.6435	17.2002	17.379	14.916	17.5218	10.4912	14.1086	16.0168	11.3545	14.6515	14.3631	14.518	17.1574	12.369	9.99669	10.4429	10.3109	14.3441	14.722	13.1368	14.6653	11.1699	8.57094	16.9602	11.0282	10.5661	14.0763	10.8372	11.077	13.4461	11.8617	10.8015	12.4377	13.0267	14.3811	8.39608	9.89052	11.1306	14.7983	10.747	11.4861	16.0648	15.0166	15.4714	12.5863
CNN3	11.5618	12.8089	12.5595	13.5905	13.9713	13.8312	10.9526	14.1789	13.903	13.7651	13.3555	13.5464	13.6526	13.9551	14.08	14.1194	14.386	13.2241	12.0982	12.7483	13.644	14.2982	13.1549	13.5563	11.998	13.4203	12.9225	15.6279	13.6282	13.1872	13.8312	13.8015	14.9931	14.1868	13.9187	13.2384	15.2294	13.7039	12.3859	13.5606	11.6324	13.8977	14.0755	13.4167	13.8275	14.7198	13.1719	13.2785	13.7089
PTK7	12.2147	13.6407	13.7096	13.768	14.2291	14.4148	10.881	14.4992	12.8629	12.5166	14.2249	12.3168	13.4629	15.534	13.1953	13.2537	12.1998	12.8512	14.3075	13.001	12.848	13.2203	12.7694	14.4368	12.5654	12.7251	12.8145	13.7456	13.3861	15.6993	14.5123	13.3174	13.9135	15.6722	13.7887	13.5625	15.3893	14.0768	12.499	12.8281	12.6664	12.2592	15.6187	14.1799	14.8585	13.439	13.9365	14.3221	13.3567
TTC3	12.8028	12.9231	13.9695	13.2888	14.2599	14.0811	12.0581	14.407	13.5598	13.0598	12.9075	14.311	13.222	12.832	13.4288	13.3935	15.327	13.4651	13.1626	12.8541	14.24	13.4897	13.3492	12.5599	13.7655	13.4058	12.9455	14.4219	13.8343	13.49	12.5197	12.2351	14.4222	13.3895	13.5838	14.1338	15.1751	13.8584	14.1185	14.2434	12.6629	13.8327	14.8832	12.9887	14.1822	14.2364	14.8377	14.394	14.7373
RPS25	12.479	13.7438	12.9415	14.3307	14.1585	15.1476	14.4242	13.7218	12.5178	14.0289	12.4221	12.7352	12.9613	12.7822	13.0901	11.9153	13.5687	13.5448	13.2273	14.2051	12.5751	14.8892	14.2295	13.9755	15.3927	12.3002	15.3624	17.4705	13.9164	14.2387	14.3136	15.1914	14.1887	13.764	13.5619	14.8113	14.2903	13.3824	14.0695	13.343	16.3076	14.6719	15.1186	13.501	13.5236	14.0278	13.1076	14.1838	12.0798
RAC1	14.1533	13.9158	13.2219	13.6474	13.9975	13.3391	13.1367	14.238	13.8886	13.1339	14.2454	13.0109	14.2768	14.5674	13.5509	13.4454	14.2416	13.0786	13.4407	14.6578	14.5299	14.0902	13.7021	14.2755	13.3669	13.0018	14.4329	13.5753	14.4558	14.3355	14.5373	14.4865	13.0059	16.3264	15.3314	15.2735	13.164	14.106	15.4386	13.727	14.7541	13.5233	14.9894	14.081	14.1627	14.7753	13.7512	13.9561	14.674
RPL10A	12.708	14.1996	13.1472	14.0025	14.5053	14.7392	14.2745	14.0953	13.3727	13.2716	13.3414	12.7531	13.8161	13.7757	12.9699	13.147	13.0492	13.7133	13.1039	14.5177	12.9659	14.7593	13.9417	14.7132	14.9032	13.1255	15.5713	15.1994	13.5854	14.0797	14.4485	15.2771	14.6288	14.6181	13.7458	14.7165	14.7438	13.2151	13.7063	13.8062	16.395	14.0426	14.9828	13.8795	13.5913	14.1578	13.9147	14.5757	12.8085
SH3BGRL3	14.4621	14.163	13.4217	13.386	13.83	13.4045	13.738	14.2243	14.4129	12.8128	14.5349	11.8098	14.6294	13.5104	13.3552	14.5971	12.9069	12.4822	12.0208	12.5142	14.6731	13.359	13.6137	13.9763	11.1536	11.5485	14.4272	12.1902	13.1035	14.2026	14.6038	15.2476	12.4907	15.1424	13.7193	13.2966	12.3999	12.7827	13.1133	13.9214	13.1451	12.2963	13.4182	13.2413	12.7678	14.7285	12.9914	12.246	11.9288
COPA	13.3905	13.307	13.6614	14.9185	14.3194	14.9983	11.8489	15.0195	13.598	14.075	13.7918	13.3912	13.7322	13.0137	13.992	14.0412	14.9144	13.5968	13.2996	14.122	14.3585	13.9392	13.9537	13.2119	14.3604	13.8654	13.9759	14.4683	14.5577	13.5285	13.4591	13.7475	13.2624	14.1459	14.9169	14.0864	16.0712	13.7345	13.4533	14.5097	12.7582	13.9721	13.5504	14.8234	14.6178	13.7574	14.099	14.5035	14.3362
TUBA1A	12.2811	12.5419	13.248	13.3771	12.1079	12.654	13.0101	13.4151	14.1996	12.9094	13.5045	12.8428	14.1719	13.9397	13.5852	15.3244	14.8517	12.7996	13.1854	13.4514	13.2217	14.8468	13.212	13.2017	12.9733	13.2601	13.1263	13.8928	12.6031	13.4407	14.7856	15.5747	13.9738	14.9021	14.8861	14.1103	13.9806	14.0878	14.0205	14.4017	13.8803	12.4127	14.4926	14.5676	14.298	14.3979	13.5332	13.0526	14.6282
HLA-E	11.2393	13.6311	12.695	15.1304	13.3574	13.7145	14.3547	13.4202	12.3687	12.6232	13.8978	13.4018	14.5806	12.9107	14.566	12.6054	13.3506	13.2392	13.1402	13.5848	14.0924	14.1986	14.5294	14.7731	12.7049	12.488	13.9866	12.7393	13.7126	13.5911	14.9565	13.3208	12.2391	14.166	13.8719	15.1316	13.2422	12.952	13.3651	13.7054	12.0015	13.5801	12.036	13.3061	13.7025	13.3807	13.105	12.9715	12.9352
NUCKS1	14.337	14.0768	14.8028	14.6719	14.6019	13.2895	12.2264	13.6513	13.5305	13.5867	13.3619	13.2159	13.3165	13.7985	13.6676	12.2839	14.1974	13.9798	12.8739	13.3029	13.9629	14.282	13.2805	13.0153	13.5194	13.1204	13.7994	14.5994	12.8505	13.557	13.0981	13.9787	13.6155	12.9049	13.6779	14.6573	10.7004	13.8631	14.4461	14.1237	13.917	14.3404	14.4724	12.8994	13.9228	13.3956	13.6389	13.6476	14.2729
FBN1	12.1435	12.2871	12.0543	12.5009	15.2206	14.3223	12.4373	16.1505	13.8538	11.9066	13.2255	13.6397	12.9074	11.9251	13.0456	12.7638	14.1592	14.7342	13.9655	11.1001	15.1934	13.2823	13.631	12.571	12.9666	12.5958	12.2199	11.6173	12.6345	12.1531	14.8836	11.9059	10.7927	14.2684	13.9321	13.1236	15.5017	13.1019	12.9929	13.7811	11.3859	12.0524	12.7367	13.6549	13.1503	12.9941	13.5196	12.7502	13.1752
CLTC	13.4904	14.1248	13.7902	14.8566	14.5255	14.2305	11.9366	14.6429	14.3125	13.9217	14.2101	13.7212	14.6154	13.8694	14.242	14.773	15.242	13.8832	13.9439	13.3067	14.5571	14.0657	13.5906	13.853	13.555	13.6874	14.1008	14.3289	13.5094	14.6647	14.4463	13.7418	15.4781	13.5745	14.7922	13.6738	14.6794	14.3144	14.1028	14.5016	13.8397	13.4354	15.0774	14.0063	14.9954	14.483	14.5169	13.9707	15.1429
FBLN1	12.058	12.6447	14.7863	14.0779	10.283	13.6624	11.4271	10.9088	12.9776	11.5435	12.6515	15.9286	10.4976	13.6832	10.9991	14.3894	12.9108	12.7836	11.9523	12.1511	14.3821	12.7999	12.4853	11.5235	13.9439	12.4006	10.3774	13.5534	12.7081	12.0458	13.5471	13.8142	8.43621	13.8107	15.4353	9.64588	12.8138	13.8982	11.6746	13.8784	12.3705	11.8681	14.3478	13.2204	14.4121	14.5658	14.9101	14.5872	13.2625
DYNC1H1	13.8606	14.0504	13.7605	14.2097	13.967	13.7476	12.3592	14.1439	13.6779	13.9637	14.5245	13.3381	13.5918	14.139	14.7336	14.6683	14.5167	13.4251	14.3613	13.2574	14.5995	14.4452	14.1539	14.357	13.6375	13.9736	14.3234	15.3984	13.7798	13.8699	14.2687	14.1888	15.4338	14.1988	15.1294	14.9414	14.1769	14.6885	13.8378	14.7878	13.6733	13.6998	14.2973	15.6049	14.5177	13.6687	14.6062	14.4816	15.0024
KPNB1	14.0258	13.6326	13.7775	14.1216	14.3855	14.0028	12.5258	14.1683	12.8991	13.3385	13.2005	12.682	13.3411	14.0275	13.5261	13.9508	15.0935	13.8041	13.6536	13.2865	13.6714	13.2841	12.7538	13.2579	13.4032	13.4448	14.4727	14.8785	13.172	14.4666	13.5234	13.8429	13.2922	14.1269	15.0207	13.7919	14.4515	14.1465	15.3066	13.8646	15.5788	14.0557	15.5277	14.4951	14.5061	14.0798	14.4322	13.7271	15.2814
ANGPTL2	12.8686	11.1406	13.1191	13.8312	13.0059	14.8175	13.5856	14.315	14.9025	10.6113	12.969	13.6046	11.0909	12.3524	13.2814	13.571	15.7145	13.4088	10.7207	11.7872	12.8141	14.5598	10.9802	12.0912	13.2166	11.2918	11.0939	15.8405	13.9588	12.5144	14.1752	11.0887	13.201	11.8497	13.8867	11.3403	15.7497	13.1829	11.7323	12.4616	9.63195	11.4752	13.1355	12.198	13.9549	15.1168	15.9374	13.7052	13.3806
ARF4	12.3579	13.4196	12.7848	13.8904	13.9736	13.1899	12.1031	14.8489	13.3385	13.6762	13.4994	13.6645	13.5938	13.1326	13.2402	14.1946	13.5894	13.4953	12.3428	13.2853	14.1831	13.0591	14.0995	13.3235	12.2541	12.7901	14.4274	13.0221	14.1209	14.8573	13.8269	13.2558	13.8285	13.6809	13.7942	13.2561	14.2673	14.598	13.691	13.491	13.6831	14.2002	14.0943	12.6227	14.3005	14.9341	13.8635	12.9676	12.5044
IGFBP7	11.1077	13.3051	12.764	12.794	12.6847	12.904	12.9589	15.9424	13.1466	12.3343	14.8257	13.3067	14.6524	13.8616	13.9905	13.3438	12.0807	13.9338	13.3856	12.9813	13.759	14.4714	14.9319	15.0443	12.5403	12.3496	12.5755	12.3396	13.6023	13.4606	14.6626	13.7458	13.0991	14.0115	12.5231	13.9969	14.0144	13.1314	12.3883	12.9614	11.1285	13.3073	11.2257	12.6895	13.8601	13.2593	12.5621	12.4007	11.8465
KCTD12	12.3409	14.8414	14.1932	13.7504	12.4944	12.5592	10.6675	13.061	11.5946	14.6511	13.8659	14.4279	14.1906	13.9436	13.7237	14.7084	13.5363	13.1363	13.552	13.6689	14.6609	13.3297	13.4458	13.26	11.7412	12.6365	11.2189	12.9548	13.1907	11.4942	12.6678	12.4785	15.3245	12.4785	11.8577	13.3331	12.9591	12.8825	13.8444	13.3715	11.9335	14.4932	13.8023	12.1301	13.3366	13.4886	13.7647	14.0392	14.3103
DSTN	12.305	13.4507	12.9753	12.7824	13.7626	13.3384	12.9293	12.9704	12.4307	13.1034	13.2861	12.7625	14.3186	13.1253	13.7782	14.5864	12.7039	12.5284	13.6348	13.4558	13.3587	13.3715	14.015	13.2622	12.4912	12.0633	14.1615	12.1005	13.7059	14.4751	13.5714	14.3994	14.0497	13.2317	12.8193	14.3794	14.3394	12.7995	13.847	13.9727	15.1985	13.9005	13.6749	13.6463	14.4238	13.4303	13.3009	12.8279	12.4175
HSPB1	13.5485	14.603	14.4755	14.5091	13.7338	14.4487	14.1374	14.1169	13.3198	13.8489	15.2079	12.7417	13.7858	14.0916	14.192	13.7452	13.8931	12.4059	12.7875	14.1611	15.355	13.8397	14.1279	15.3737	13.6571	12.8056	14.2771	12.4381	12.3929	14.2844	15.7349	15.3866	11.1816	14.5903	13.6353	13.8866	11.5942	13.3907	13.1483	13.103	15.8849	13.6413	13.9459	13.4968	14.0785	13.4906	12.1113	14.122	13.0034
EIF1	12.6633	13.5624	13.245	15.3771	14.34	15.8936	14.2037	14.4216	13.3903	14.1521	13.4808	13.3369	14.4368	13.9472	13.2084	13.9865	15.0353	13.5256	14.5104	13.9614	13.6031	14.5306	13.8481	14.766	14.6778	13.3869	16.2219	14.8147	13.5445	15.0554	14.3515	15.2131	14.7855	15.1272	13.8341	13.8204	14.3722	14.177	14.0894	13.7728	14.9635	14.0557	15.4685	14.4458	14.3241	14.0649	14.014	14.1761	13.5376
RPL36A	12.7737	12.9555	11.5612	14.0588	12.8491	14.6846	13.9111	12.7535	12.2948	12.642	11.8604	11.3184	12.7294	13.2384	12.3405	11.0106	13.3707	12.91	13.1094	13.3721	12.0117	14.5011	13.7573	14.0827	13.7449	12.5017	15.2561	14.2896	13.0383	14.0186	13.8582	15.6102	14.2416	14.2887	12.7506	13.4605	13.7195	12.6794	12.991	12.2393	15.6911	14.3704	15.1065	12.4819	13.1286	13.7322	13.839	13.3406	12.0708
RPN1	13.284	13.4609	13.5734	14.1788	14.2745	13.8319	12.6312	14.0293	13.9353	12.9969	13.4558	12.6837	12.7965	13.2191	13.2917	13.9366	13.9847	13.314	12.7846	13.0915	14.848	14.0562	13.8242	14.0276	12.2597	12.4013	15.1541	13.6136	12.9865	14.2064	13.9198	15.1832	14.2541	14.0616	14.9103	13.5279	13.483	14.3053	13.7255	14.0482	14.315	13.8279	14.0872	14.7031	14.7827	14.2153	13.9445	14.4536	13.1263
P3H1	13.2212	13.3901	12.6691	14.8301	13.685	13.8572	12.6332	13.8244	12.5302	13.5139	13.5897	12.6837	12.9552	14.3782	13.7439	14.2336	12.85	13.2322	12.3235	13.1705	14.6727	12.9163	13.5197	15.0637	11.9302	12.1334	15.3729	13.894	14.3319	13.7732	13.4288	14.9194	13.1437	13.9378	14.3299	13.942	13.755	15.1955	14.2128	15.6908	11.9166	14.3818	13.7997	14.1151	15.3976	14.2762	13.8611	13.4773	13.6165
SEC31A	12.7349	13.0186	12.9887	14.6114	13.8578	14.3218	12.1329	15.5236	14.0684	14.2846	13.3219	14.099	13.6463	13.4565	13.4766	14.3669	14.0519	13.3415	13.9622	13.5348	14.287	13.9116	14.096	13.3182	13.4916	13.1236	13.9366	14.1225	13.8031	14.1107	14.1179	14.7794	14.282	13.6163	13.9609	14.0163	14.9231	14.4192	14.1888	14.1211	12.9026	13.9615	14.9813	13.3065	14.0603	14.1217	14.6281	13.8286	14.064
DDIT4	13.8957	13.781	11.1819	13.9142	13.5978	14.197	13.3841	13.6383	11.3114	13.9286	11.7854	10.7396	11.6761	12.6822	12.3013	12.0079	15.1457	11.65	12.8779	12.5727	12.1184	14.7049	13.6096	16.3212	13.47	11.8023	12.3972	12.1934	11.1853	14.5952	12.4016	14.843	11.0981	14.4531	16.1284	13.446	12.279	11.6077	12.7304	13.4049	14.8073	14.283	14.6678	15.4661	11.6429	12.6784	13.0108	13.2979	13.8666
RPL22	13.2876	14.0316	12.8467	14.2133	13.8545	14.8603	13.7698	13.3964	12.8389	12.9567	12.9925	12.3253	11.918	13.3681	13.5518	12.119	13.7386	13.4497	12.3673	13.4247	13.1225	14.2687	13.9613	14.4162	14.4763	13.2269	16.054	14.1674	14.154	14.4197	13.6537	14.6773	14.2223	13.5627	14.3224	14.3619	14.1384	13.5694	13.9274	13.6324	15.5772	13.9325	15.4678	13.7844	13.3365	14.5476	14.4041	14.2581	13.3053
UBA1	14.5166	13.3581	13.6788	13.964	14.0899	14.943	12.9998	14.0338	13.4753	14.0804	14.2892	13.3424	14.9171	14.0963	14.1807	15.0516	13.9298	13.1532	13.6932	13.4904	14.8019	13.6931	13.7667	14.516	13.2356	13.2246	13.603	15.7879	13.989	14.3603	14.0426	16.1542	13.5256	15.213	14.4321	13.9013	13.7358	13.9266	13.866	14.5038	14.1895	13.0201	14.0326	14.6193	14.1345	13.937	13.9375	13.9772	13.8349
GNAI2	13.6095	14.5766	13.9246	14.388	13.8953	13.6179	14.1556	15.1076	14.0779	13.671	14.6055	13.9649	14.8999	13.8969	14.2703	14.6474	13.3631	13.8754	13.8801	14.2898	14.7565	14.6132	15.1747	14.6573	12.5327	12.915	14.7903	13.4643	13.9707	14.9219	15.3099	14.4955	14.4028	15.6221	14.6656	14.3052	13.8418	14.0937	14.0299	14.9482	13.5687	13.847	13.8891	14.0887	14.5693	14.3919	14.0554	13.7595	13.767
DAP	12.4299	12.4937	12.6876	13.6231	13.3598	14.1818	11.8934	13.4945	12.5834	12.9707	13.9597	13.4647	12.5139	13.114	13.7398	14.3362	12.5429	12.388	12.9969	13.6959	15.0531	13.9191	13.7635	12.9074	12.6929	11.6782	14.5604	13.7739	14.2875	14.3071	13.5495	13.6769	14.2684	13.5635	12.8357	13.9368	13.1699	13.4984	14.5148	13.9948	12.9255	13.5407	14.8813	14.5286	14.855	14.1539	13.7968	13.4935	12.4597
SLC29A1	11.1879	14.9072	13.4899	12.0243	12.9123	11.8823	12.8814	11.1851	11.8813	12.9891	14.3296	12.9526	12.7509	14.6831	12.3766	13.5374	11.1614	11.5233	14.2106	12.5542	15.2238	12.9655	13.4715	13.8763	11.5257	12.6683	14.8152	11.3206	14.2284	15.7175	12.9244	11.9551	10.8183	13.4808	10.8309	12.3871	10.2911	12.3976	12.4492	12.9764	13.8399	13.2033	14.2595	13.0179	12.6985	13.8495	12.0103	13.4912	10.5112
RPL24	12.4727	13.721	11.814	13.9586	14.4183	13.6386	14.1871	13.4293	12.6908	12.9681	11.115	12.4776	11.7836	12.8354	12.7772	11.1816	12.6339	13.3094	12.6806	14.1218	13.132	14.5133	14.0208	13.9931	14.15	12.5361	14.8318	14.1277	12.5493	13.6874	13.7553	15.4429	13.3361	13.1846	14.2616	14.1407	13.1559	13.0282	13.7656	13.4081	16.5407	13.8906	13.1206	13.9855	13.7614	13.5893	13.6373	13.8992	12.4865
PRKCSH	13.1673	14.2124	13.806	14.7184	14.5898	14.6779	13.9105	13.8496	13.2538	13.7609	13.8179	12.2401	13.3942	13.5838	13.1846	14.3265	14.5589	12.9148	12.6914	13.1778	15.2977	15.291	14.1165	15.2701	12.9996	12.8958	14.7273	14.6245	13.2237	14.2031	13.8173	14.8422	13.5428	14.8516	14.8007	14.4399	15.0744	13.9658	14.0087	14.2136	14.7158	13.5774	13.8535	14.796	14.1758	13.6597	14.3513	14.2894	13.5983
PRRC2A	13.481	14.1921	15.0144	13.9935	14.1772	13.5998	12.7066	15.1085	14.0882	12.8825	14.2848	12.8127	14.2958	13.943	14.0769	14.3057	13.6634	13.5789	12.9081	13.6248	13.6179	14.5077	13.4412	14.4209	12.7819	13.5626	13.597	14.4512	13.2759	12.4811	13.0666	13.4525	14.9188	14.3045	13.9903	13.709	14.577	13.9148	12.3918	13.829	14.1796	13.1259	13.9606	13.1568	13.887	13.0414	14.0627	13.8346	13.5865
SCARF2	13.1227	12.7232	13.2604	13.8733	13.2077	12.2988	11.1537	13.6393	14.07	11.5944	13.7377	14.3263	12.5046	14.8123	13.5272	13.6857	10.6456	11.4106	12.3853	13.8839	12.7333	13.6596	13.0574	15.3883	10.874	11.1931	11.5548	12.7246	11.3366	11.8514	12.2315	13.3584	14.3876	14.5807	12.648	13.7879	12.7041	14.1312	13.3926	12.9434	13.5308	10.4438	13.8132	12.245	14.8163	12.3865	13.0318	12.9529	12.6264
LOXL2	13.003	12.6591	13.88	13.732	13.7728	13.2178	11.9847	16.2114	12.9667	12.8879	12.0986	9.64572	10.7554	14.4115	11.5313	13.7405	16.1641	13.4789	12.4555	12.204	12.857	12.7608	12.7573	13.5827	11.6403	12.069	12.2326	14.3455	11.3808	13.2842	13.5268	11.9861	10.7446	11.4019	15.6723	12.349	13.5524	12.1552	10.5486	12.7832	11.8902	12.8215	14.0406	16.752	14.2603	13.6841	15.7792	12.7131	13.0029
TUBA1C	13.8204	12.7565	13.2131	12.3778	13.8713	12.9658	11.8718	13.7154	12.6784	13.3136	13.134	11.2698	14.5297	13.9227	13.9314	14.9437	13.8451	13.3754	12.9612	12.7342	13.5685	12.922	13.3874	13.2788	11.0137	12.3972	14.414	13.4181	13.0187	13.9352	14.8802	13.9368	13.6306	14.333	14.4833	14.1882	13.9072	13.3908	13.9546	14.9235	14.6184	12.2342	14.3679	14.0092	14.4831	13.3487	13.118	12.8128	13.887
RAB31	12.4702	13.0998	12.8114	12.0754	13.3624	12.8863	12.0313	12.0605	11.821	12.6721	13.5665	13.3123	12.9954	13.8776	13.2522	13.672	12.9863	13.5826	13.9457	13.3352	13.4118	12.5204	13.0353	13.8626	11.2776	12.5569	14.228	12.3706	13.3832	14.056	13.6805	12.7971	14.0531	12.5485	14.1337	13.8997	14.6104	13.3346	14.4528	14.3137	12.3838	13.5431	13.6972	12.4915	14.6201	12.9813	14.6287	12.3749	14.1784
EEF1D	12.1635	14.0753	12.8996	12.9078	13.9209	15.1858	13.8483	13.4923	12.9679	13.5363	13.1529	12.3942	13.0032	12.9362	13.2897	12.9858	13.3553	13.0754	13.1507	13.8382	12.9899	14.5757	14.2999	16.1943	13.8692	12.9107	15.4229	14.2314	13.6706	14.3226	14.7305	15.3314	13.6386	14.6811	13.8758	15.4154	12.6245	13.6936	14.8292	13.793	15.7513	13.9171	14.7772	13.5448	13.4029	13.0843	13.3853	14.3187	13.8331
PLS3	11.7493	12.6946	13.6422	13.4727	13.0376	13.8096	11.1959	13.3502	11.9053	14.5452	13.5548	13.8739	12.9446	14.6463	13.17	14.0693	13.5551	12.7216	13.9412	12.194	14.7732	13.3904	13.4575	13.5457	12.1045	12.713	13.287	14.5355	13.1489	13.9014	12.6962	13.034	14.7922	12.4254	12.9487	13.5546	14.7526	13.1512	13.518	13.6725	13.5182	14.3908	13.4078	13.7133	14.0293	13.8607	13.8658	12.905	13.8784
SND1	12.6997	13.6222	12.0706	13.7361	13.934	14.3701	12.6042	12.8741	12.5163	13.8546	13.7761	11.6731	13.5008	14.088	13.5177	13.124	13.8672	12.4703	12.6998	13.126	14.4488	13.306	13.6715	14.2688	12.6452	12.2677	13.9683	13.9747	12.6174	14.2688	13.5375	14.1072	14.3137	14.4117	13.8634	14.2776	13.9824	13.3544	14.8725	13.6791	15.3194	13.3559	14.4199	13.9954	14.1252	14.3983	13.9169	13.7681	13.8358
MAP4K4	12.7176	14.2647	13.5964	13.8576	12.6924	13.3873	13.2846	14.7007	13.2061	13.9499	12.4108	13.4314	13.2639	13.1962	13.6143	13.8388	13.2558	13.5791	14.2729	13.6335	14.9461	13.7907	14.1325	13.1683	12.9682	13.381	14.7112	12.3914	14.3079	14.1302	13.8648	12.9388	13.86	13.7043	13.6451	14.241	14.5584	13.7536	15.6418	14.5958	13.4228	14.4784	13.0501	13.7358	14.1314	14.471	13.8642	14.4115	14.1891
MDFI	12.4781	15.3442	13.8907	13.4069	13.4032	11.7929	12.0032	11.7714	12.5767	15.0775	14.3961	12.1529	13.6829	15.4055	13.173	13.5632	12.0434	11.3109	14.6988	13.3681	13.6236	13.2133	13.4932	17.2456	9.88906	12.2595	12.7175	14.0655	12.9564	16.7026	12.0657	14.8049	9.36348	17.1263	11.0021	13.9498	12.1051	13.5031	15.45	13.2888	14.7457	14.1545	12.54	13.8466	12.9538	13.3152	12.3186	12.8397	11.617
NFIX	11.7141	12.4424	14.211	14.7589	14.2056	15.2028	13.2668	13.2323	14.0873	12.9292	13.8322	14.0205	12.7133	12.3408	11.2956	13.2991	14.9876	12.2242	11.9889	12.3686	14.2767	15.5751	12.5952	12.9263	15.3194	12.8733	12.223	16.4968	13.6709	11.4073	12.9224	12.6805	12.3341	14.0609	13.0033	12.59	14.8872	14.4725	13.0234	13.3399	12.4058	11.3878	15.115	12.2538	12.7808	12.5074	14.4262	16.4204	14.1634
OAZ1	12.9857	13.9527	13.2694	13.9576	14.2458	13.7736	14.3168	14.879	13.0347	13.3352	13.9286	13.2158	13.6439	13.2229	13.6991	13.7594	14.5455	13.2525	12.7745	13.2599	14.6717	14.5705	14.6656	15.0727	12.9857	12.6248	15.0411	13.7362	13.305	14.3373	14.467	15.041	15.2793	14.1872	14.5751	14.339	12.8979	13.7565	14.178	14.6468	14.9657	13.3463	14.0687	13.8105	13.7646	13.748	13.5573	13.5938	13.3846
VCP	11.9913	13.2953	12.6247	14.1443	14.3472	13.4694	12.2925	13.321	13.1468	12.7457	13.2553	12.3791	13.6668	13.0827	14.2688	14.0823	14.0065	13.1911	13.0743	12.9031	14.6944	14.0446	13.3503	14.2498	12.3357	12.9692	13.8966	13.6508	13.4605	13.5986	13.5079	13.9096	14.0018	14.0316	14.3519	14.4748	14.5764	14.0465	14.4106	14.2035	15.0382	13.0711	13.9095	14.4174	14.2418	13.7532	13.4096	14.0172	13.5241
DDX5	12.9913	14.1161	13.5161	14.5173	13.9108	14.1212	13.3938	13.866	14.4792	14.3849	13.9054	14.5047	14.3741	14.4656	14.6605	14.3733	14.0039	15.1758	15.1708	14.9639	14.2383	14.3495	14.1939	14.8623	14.5916	14.4483	14.519	14.4338	14.1241	14.7231	13.3746	14.8921	14.9254	13.5375	14.4373	13.818	14.3173	13.9167	13.4641	14.1445	13.8201	13.9055	14.9174	14.2617	14.1852	14.456	14.091	14.1948	13.5953
PDGFRB	12.9732	12.7156	12.4685	12.4455	12.9668	13.2843	12.916	16.1953	12.9797	13.0396	13.4195	13.72	13.7057	12.8499	12.8477	13.2844	13.1565	13.9366	14.5488	13.1243	12.5872	13.4273	13.913	14.4753	12.756	12.547	13.0321	12.4697	12.047	13.7527	14.8524	11.92	11.1503	12.8161	13.8742	13.4864	14.9217	12.8675	14.0402	12.9893	10.8204	13.7503	14.0463	12.0903	14.4935	12.6449	15.2467	13.0913	13.6083
CALM2	13.6268	13.3062	13.0308	13.7416	13.0939	13.6926	12.907	13.469	12.9086	13.5959	13.3142	13.1343	13.4157	13.6611	13.3972	13.5261	13.8296	13.2354	13.1914	14.482	14.4085	13.6732	14.1622	13.5261	13.3034	13.2206	14.3858	12.9308	14.7661	14.856	14.5388	15.0558	14.839	13.4869	13.9378	14.0094	14.1232	13.6604	13.4236	14.0967	14.9205	14.0438	15.5387	14.3416	13.9394	14.3394	13.4374	13.4791	13.0369
PLD3	12.6073	14.1368	13.8979	14.8597	13.361	13.4619	14.385	14.227	13.4772	13.6455	14.8884	13.8902	14.752	13.5986	14.3384	14.4194	13.8611	13.534	13.1889	13.1861	14.5853	14.4289	14.4061	15.5094	13.5256	13.1422	14.0761	12.6081	13.142	13.694	13.6068	17.4491	13.0854	15.5531	13.4408	13.1842	13.2971	13.8103	13.7548	13.5491	14.0033	13.5133	12.6365	14.6683	14.6018	15.0192	14.306	12.6372	13.6687
ANTXR1	11.5791	13.441	13.9435	13.7618	12.5427	13.749	11.5549	14.5532	13.2001	13.0457	13.8034	15.6051	12.8256	12.9059	13.3074	13.9539	13.4642	13.0851	13.0976	13.5675	14.728	14.0084	13.5787	13.5181	13.4853	13.317	11.942	14.5611	13.6849	13.2896	14.041	12.5283	14.5257	12.8493	13.8899	13.0096	15.2038	14.4023	14.2239	13.1577	12.5284	13.0115	14.9513	14.2747	14.48	13.3718	15.1863	13.8338	14.3433
GPX1	10.6132	14.4018	12.4144	12.5229	13.1179	12.0892	13.7035	13.0489	12.4295	12.5445	13.6832	12.1727	14.0031	13.0657	13.3074	13.4584	12.1645	12.2543	12.6268	13.1565	13.9808	13.7603	14.3367	14.3631	11.031	11.681	14.9848	11.8888	12.6236	14.5438	14.599	15.0176	12.5667	14.9844	13.8302	13.0157	12.283	12.538	12.3642	13.8049	14.6406	13.3342	12.6087	12.9632	13.4869	13.6997	12.2141	11.8846	11.8545
FLII	12.313	12.5834	11.3831	15.3356	13.0737	12.5298	12.4339	12.689	11.6692	12.0133	13.0974	11.8112	13.7257	14.0745	12.7906	14.7306	13.272	12.4915	12.4294	14.5825	13.0975	12.16	13.191	15.8151	12.5144	14.4873	13.3699	13.8394	14.2902	13.7	13.5455	15.5974	12.1426	15.879	14.0736	11.8907	13.6375	13.3227	12.8621	14.0268	13.8259	12.1935	14.0389	14.1243	13.9597	12.0383	12.9223	12.0509	15.0506
HNRNPC	13.2327	14.19	13.3468	14.6203	14.5932	14.4616	12.7446	13.6258	13.94	13.3917	13.5552	12.947	13.8079	14.1663	13.9508	13.9603	14.8396	13.8045	13.3115	13.7166	14.0139	14.9358	13.8579	14.4154	14.4157	13.633	14.9635	14.758	13.9582	14.2443	14.3983	14.7551	14.2676	14.3461	14.8129	14.8426	14.3215	14.1723	14.1439	14.0765	15.4287	14.8668	14.9853	14.5057	14.408	14.2331	13.7841	14.7723	13.404
NME2	12.6732	13.6467	11.8734	14.2519	14.4946	14.4455	13.593	13.8058	12.443	13.8261	12.4537	12.1436	13.7914	13.087	13.2052	13.4084	14.2543	13.1778	12.7993	13.0039	13.3704	14.318	13.8627	14.0518	13.6814	11.6517	15.164	14.1109	12.6429	14.76	14.5256	15.8817	13.6392	14.6685	14.1473	13.1195	13.5112	12.952	13.4821	13.9053	16.2201	13.2913	15.0395	12.9146	13.7227	13.9891	13.5411	13.5524	13.1218
MCAM	11.7776	12.2119	12.8333	11.8418	13.5584	12.0999	11.951	13.7841	13.1509	13.428	13.7622	11.2788	14.2054	12.6638	13.8598	12.9381	12.1015	13.3372	13.2688	11.977	11.8384	13.6668	15.106	13.8752	10.6613	11.8346	13.629	13.1733	13.4645	13.7556	13.392	13.5071	12.9634	13.7567	12.1005	14.81	12.8679	12.0284	12.7776	12.6922	11.9754	14.5186	12.482	13.9266	12.9747	11.8956	11.6924	12.1109	12.1146
CD276	13.0355	13.4981	13.756	14.0591	12.1341	12.644	12.2761	14.2117	13.5619	13.901	13.9578	12.9521	14.9981	15.106	14.6504	14.4242	13.5159	12.8869	13.9651	13.9135	14.0853	13.046	14.1864	15.3858	11.2179	12.5675	15.0243	12.945	13.5602	14.0088	14.0795	13.3227	12.7917	15.1233	14.3582	13.2613	13.2325	13.426	14.4582	14.9261	13.9985	13.5982	12.3835	13.8842	13.6544	13.9469	13.2897	12.7193	14.1585
CLSTN1	12.8924	13.3584	13.9943	13.4009	12.6554	13.2887	12.1244	13.8227	14.4138	12.812	13.9348	12.8213	12.3359	14.2474	13.9282	13.5961	13.2592	12.6165	12.1364	12.3367	13.6031	13.5388	13.5964	14.0524	12.6568	12.5139	14.2663	13.4389	13.5717	13.1347	13.2091	13.4688	14.3324	13.9536	13.9629	12.7242	14.2313	13.961	13.1479	13.965	11.8995	12.2222	13.9772	13.9894	13.6686	13.6569	14.357	13.8626	14.0162
CSF1R	10.1983	14.023	12.682	11.0168	10.9403	11.0318	13.626	12.5761	11.0141	12.5597	13.6367	12.5595	13.9701	11.8469	12.8862	13.7211	9.83524	12.065	12.7915	13.8942	14.2847	12.5923	13.9525	12.9966	9.14033	12.1471	14.7741	9.01864	11.8076	14.3081	13.2721	13.5842	9.32085	13.9969	11.997	12.3774	11.352	11.1201	12.309	14.1023	9.82801	13.7779	9.42849	13.0081	13.6093	13.9905	12.3408	11.2709	11.7538
P4HA2	12.249	12.6379	10.7916	14.2649	13.1537	14.5731	12.644	12.5016	11.9857	13.8409	11.5144	11.7564	11.7462	14.0491	12.9798	12.687	14.7537	12.647	12.1727	12.7381	13.7982	12.2451	11.95	14.8495	12.0638	10.4105	14.1971	14.6119	9.54568	14.0005	13.627	14.2995	13.1916	12.0934	13.6797	13.0865	11.6278	13.3036	13.5608	13.9434	11.5405	13.6269	13.4873	15.0071	14.0862	13.9546	13.8554	12.2877	13.2052
ATP6V0C	12.3414	14.7574	13.8927	13.4904	12.8794	12.7649	13.4342	13.2672	12.9343	13.7433	14.2543	12.6309	14.5667	13.136	13.9398	14.7301	11.9015	12.0721	12.8913	13.3383	14.0248	13.7744	13.9233	14.2849	11.5809	11.6589	14.6881	12.3432	12.561	14.7001	12.8757	14.648	12.4172	14.1843	12.4932	12.3814	11.8698	12.8839	12.199	13.9136	13.6399	13.5195	12.3245	12.7672	13.6134	14.1305	12.3329	12.3152	11.1491
SHC1	13.3749	13.7597	13.1965	14.3241	12.9595	13.8766	12.7023	14.6364	12.6101	13.6574	14.4517	12.9847	14.3101	13.5664	13.867	13.741	13.6795	13.3786	13.4467	14.1178	14.9752	13.7002	13.936	14.2547	12.0284	13.4317	13.1389	12.6258	14.2208	13.8466	13.3498	13.4346	14.2164	14.414	13.8238	14.5324	14.5925	13.4624	12.4904	13.5176	12.4995	14.0293	12.6459	13.1563	13.8903	13.0324	13.9904	12.868	13.9034
PDIA4	12.7617	13.37	12.385	14.6431	13.2705	13.8577	12.2556	12.8321	12.8878	13.0445	12.1811	12.8467	13.5337	14.5233	14.2477	13.3412	14.7586	13.6634	12.5338	13.1057	14.6962	12.539	13.5309	14.8365	11.4034	12.3283	14.2036	13.5097	12.6953	13.9843	13.2162	14.3504	14.4374	13.8183	14.5352	13.401	14.6092	13.3529	13.6929	13.781	13.5139	14.108	13.3549	14.1026	14.8402	13.6698	13.3489	12.8586	13.2639
EIF3C	13.6091	14.1863	13.4226	14.1206	14.5325	14.3104	13.6391	13.5997	13.706	13.6987	13.6656	12.6727	13.4978	13.6692	13.4406	14.81	13.7899	13.1849	13.2766	14.1667	14.7454	14.3486	13.7878	14.4644	13.7519	11.8566	14.6596	15.3787	13.5184	13.7481	14.8404	14.5951	13.5205	15.0181	13.6883	14.6149	14.8092	14.0017	14.6174	14.2972	16.4069	13.5201	13.7268	14.7797	14.4426	13.8918	13.3775	14.1042	14.0032
LAMC1	12.5688	13.4378	13.8742	13.8827	13.3576	13.2616	11.5705	14.1558	14.0684	12.7777	13.5451	13.9492	13.8758	12.7189	13.3474	14.3576	13.655	13.8366	12.5163	13.1563	14.6624	13.7105	13.156	13.5568	13.3285	12.9499	12.3896	13.7408	12.5548	12.9902	14.5572	12.7941	11.9478	12.5617	13.1027	13.5	16.5359	13.5175	12.6748	13.7559	12.6845	13.3025	12.345	13.0654	13.9653	13.232	13.3169	13.9271	14.3285
SURF4	14.0348	14.1531	13.4517	14.9261	14.5007	14.4604	12.4288	14.515	13.9043	13.2525	14.0346	13.0038	14.0745	14.3486	14.3646	14.525	14.3257	13.4442	13.6519	13.8971	14.0698	14.2419	13.7949	14.611	12.3956	12.5236	15.4849	14.459	14.2305	14.3477	15.0062	14.5187	14.2703	14.0647	14.8097	14.4788	14.7624	14.2418	14.4883	14.6785	13.5741	13.6812	14.745	14.0566	15.1003	13.9904	14.4584	13.338	13.7001
MARCKS	13.1921	12.1616	14.0432	14.4531	14.2367	13.1623	12.3216	14.8848	13.0305	13.3944	14.1524	13.9885	14.1923	14.1645	14.0577	14.4639	13.4321	14.1543	13.6868	13.531	14.2498	14.902	14.4493	14.4257	12.1755	13.8965	13.4472	13.2248	13.9218	14.2748	13.8539	14.3421	14.5613	13.3031	13.8332	14.5269	13.8987	13.7716	13.6621	13.7554	14.2001	14.9694	14.1171	13.1301	14.5938	13.6685	13.6039	13.6459	13.4974
JUN	13.9195	14.5394	13.2977	12.2126	13.8275	13.3562	14.9648	12.8873	13.0885	12.3346	14.7595	12.7728	11.5786	13.208	13.4231	13.0188	13.112	12.9493	12.1465	11.3522	11.7288	14.4927	11.921	15.5253	15.2527	12.0629	11.6467	13.532	11.7995	12.2771	13.3237	13.9982	12.5874	13.0283	14.0926	12.1972	14.3331	12.8889	12.4815	12.5934	9.90902	13.3511	13.6329	12.7039	12.2341	13.5201	13.9331	14.5834	13.3105
CHD4	13.0713	13.5823	13.7544	14.2907	13.8075	13.4323	12.4367	13.4237	14.0453	13.4557	14.2437	12.9968	13.8614	14.0655	14.1285	13.7326	14.3459	13.467	13.4315	14.0528	13.9177	13.9409	14.0909	14.7566	12.8099	13.6719	14.1137	14.4326	13.5501	13.5538	13.3917	14.3606	14.4601	14.1373	14.7104	13.9833	14.031	14.3088	14.739	14.276	14.7685	13.6241	14.5675	14.6577	14.6643	13.9505	14.1983	14.3298	14.2361
NCOR2	14.2972	13.3642	14.6823	13.5098	14.1759	14.0988	13.3439	14.8342	13.4858	13.5177	14.366	12.8088	13.3771	14.1062	13.3763	14.5827	14.6347	13.5815	13.5908	13.2597	13.5128	13.8148	13.6447	14.1181	13.0545	13.1503	13.114	14.227	12.7735	12.9139	14.586	13.0924	13.6119	14.4485	14.7666	13.0528	13.532	13.7726	13.0111	13.6206	13.6329	12.0579	13.882	13.9484	14.1154	13.0421	14.2963	13.9386	13.9685
NONO	13.5543	13.5153	14.3969	14.4123	13.5897	13.9072	12.3424	14.104	13.9481	13.5916	14.0886	12.749	13.5943	14.1267	13.4558	14.4281	13.9046	13.6238	14.0183	13.192	14.1106	14.1622	13.539	13.7918	13.0129	13.8391	15.6557	15.0708	13.1846	14.0138	14.1694	14.2984	14.7371	14.8247	14.7447	14.7081	14.2941	13.8223	13.8993	13.9689	14.5186	14.4595	14.5981	14.5886	14.4553	13.7911	14.041	14.552	13.6939
LAMP1	14.2846	13.8844	13.7708	13.521	13.223	12.7012	12.7084	13.2988	13.5519	13.2914	14.9037	13.8956	13.3427	14.554	14.0557	14.4015	13.2882	13.5097	12.9478	12.7871	13.1128	13.8825	14.0494	14.6866	11.6533	12.8112	13.9059	12.3245	13.584	14.4042	13.147	13.4559	17.268	13.3994	14.7873	15.105	13.7921	13.7082	13.0126	14.1472	13.6762	13.528	15.1032	13.917	13.8691	13.6158	14.3798	14.1139	13.692
FOSL2	13.041	14.0506	13.2491	13.0747	13.6382	14.2378	12.8785	14.0148	11.8051	13.6549	13.4575	13.0678	12.7359	13.0678	13.7636	13.7818	14.5037	14.1058	12.5995	12.5541	13.5661	13.9064	13.7703	14.9307	13.1035	12.1991	13.5531	13.4947	13.0243	13.894	13.1268	12.8693	14.232	13.1419	13.845	13.0004	14.9114	13.8447	12.8671	14.0749	10.9764	13.2954	14.7728	14.3375	13.7708	14.0613	14.7305	12.6895	14.1325
S100A11	13.4533	13.089	13.0879	13.6456	13.1398	13.6726	13.3991	14.5645	13.0807	12.7368	13.9725	12.3845	14.9161	12.7573	12.705	14.5406	14.8648	12.6848	12.6686	13.9047	13.9057	13.3625	13.7236	13.7219	12.5085	13.4914	14.2781	12.9965	13.9189	14.2263	14.854	15.1078	13.688	15.7234	14.2314	13.3742	13.9098	15.3289	12.0204	13.411	12.994	13.4742	13.4251	13.2507	13.909	14.0869	13.7221	12.4206	12.0372
RPL21	12.629	14.1576	11.1193	13.491	14.1917	14.1568	14.2077	12.1843	12.2949	12.8803	11.3095	11.8622	11.9969	13.2333	12.9299	11.1859	12.7615	13.5156	12.8315	13.6159	12.4626	14.7471	14.3375	14.0066	13.6238	12.4886	15.3553	13.7862	13.7729	14.2556	13.4212	13.4887	14.1633	13.2908	12.8626	13.4567	13.4783	13.0273	13.2338	13.5029	16.2251	13.8866	15.1214	12.8137	13.5081	13.8096	13.5549	13.3302	11.5155
HNRNPA3	12.7286	13.8033	13.4915	14.8177	13.6258	13.5543	12.2139	12.1506	13.5104	13.2232	13.444	12.9516	12.7637	13.7289	14.0439	12.7403	13.4026	13.3903	12.9705	12.6464	14.4008	13.5979	13.396	13.7981	13.5767	12.9486	14.2666	14.0708	13.3903	14.3695	13.0569	14.1435	13.921	12.2412	13.8378	13.3167	14.0495	14.1127	13.2974	13.8334	14.5738	14.3122	14.2051	12.7864	14.0535	13.7596	13.2086	14.2061	12.88
RHOC	11.2658	13.4693	12.0878	13.4419	12.7952	13.3146	12.8515	13.1358	12.5173	13.2089	14.2535	12.5299	14.3782	13.6855	13.9659	13.5252	12.7559	12.3031	12.7606	13.7297	14.2256	13.568	14.0037	14.8861	11.0802	12.3259	14.9116	12.6205	13.5743	14.4471	14.7807	15.2078	13.6295	14.5597	14.043	14.1875	13.3854	13.3475	14.2858	14.073	13.1498	13.8754	13.0927	14.0612	14.1187	14.3014	13.7133	12.4927	13.094
TXNIP	11.6245	13.9525	13.0051	13.5387	13.288	13.3281	13.1223	13.1198	12.5609	12.8663	14.0467	13.9057	13.6286	11.1435	12.3755	13.2232	13.6929	13.0597	12.5545	13.4118	13.2839	11.6398	13.7642	12.6505	15.8465	12.8465	13.5268	10.7024	12.7448	13.634	13.8828	12.4903	13.8653	12.5008	12.0954	13.5486	11.0752	13.7972	12.9732	12.7581	11.5599	14.0093	12.1489	14.5699	13.2433	13.8831	14.9795	11.9701	13.6866
RPL23A	12.5117	12.4147	12.1529	12.0733	13.613	13.7389	13.6165	14.3047	11.9287	13.1148	12.2327	12.1383	13.7734	12.3669	12.5102	13.6686	12.2475	12.4395	13.1713	13.1811	11.6877	13.5881	13.1088	13.7104	13.4393	11.8789	14.6816	14.1044	12.4412	13.7768	13.7134	14.6744	12.594	13.9793	12.5701	13.5627	12.2773	12.491	13.9921	12.3259	15.7369	13.1853	14.9306	13.5057	13.3072	13.8706	13.1727	13.4683	11.7646
LASP1	12.4226	13.6648	13.4323	13.6389	13.4949	13.3186	12.5205	14.4006	12.8258	12.6154	13.1952	12.9401	14.5044	13.7639	13.4843	13.7084	13.8119	13.8895	13.8717	13.2036	14.3391	13.9884	13.9914	14.0785	12.4941	12.5635	14.8731	13.0082	12.6412	14.8127	13.8896	12.508	13.2994	14.9176	13.5193	14.0019	13.2789	13.7933	13.4386	13.8285	13.2643	13.3384	14.2208	13.8111	14.2526	13.7341	13.9615	13.5043	12.8687
H3F3B	13.261	14.8955	13.989	14.6648	14.5196	13.6077	13.8809	13.4616	13.4604	13.3102	13.6488	12.7753	13.6723	13.7484	14.1409	13.8808	14.0003	13.811	13.7516	13.6484	13.8719	14.2457	14.0307	15.2723	13.5371	13.4548	14.8928	13.3774	14.0945	14.5194	14.3649	15.3159	15.0114	13.7323	14.8483	13.3323	13.9953	13.9088	13.2389	14.8004	13.9753	14.3494	14.7674	14.3743	13.8763	14.9731	13.4677	13.2646	13.2356
PDGFRA	10.2775	12.388	12.7143	10.7782	13.4358	12.3949	11.4305	13.6103	11.4093	13.1019	13.0758	12.6279	11.3067	12.3537	12.6442	14.0509	12.378	12.3122	13.6232	11.1814	15.0656	12.4995	13.0468	11.4294	11.7881	12.4498	13.6262	9.21803	13.255	12.475	12.3202	10.2221	12.6015	11.2631	12.8508	12.4478	14.4546	13.6143	13.6942	15.0042	10.0055	12.9565	12.3887	13.1454	13.4327	13.2856	13.9443	12.0437	12.5716
C1QTNF1	11.2343	11.6379	12.5879	11.0678	10.7708	12.9527	12.3508	9.71294	10.6877	14.0951	13.4908	11.2647	13.3815	12.4138	12.2207	12.3806	12.8286	10.9481	13.6853	12.9173	14.0185	13.033	14.6936	14.6843	10.0684	10.4128	14.6971	9.36541	13.4308	14.249	11.6345	13.3025	13.3893	12.5318	11.3006	12.2148	10.4106	11.6924	12.8996	14.5231	9.21411	13.9855	10.9382	12.5686	11.9882	12.5041	12.2367	12.152	9.49594
S100A10	13.3526	12.9219	11.9523	13.0506	13.4172	14.4923	13.1861	13.786	12.7454	12.916	12.5729	11.7923	12.3843	13.746	11.9886	13.5157	15.5886	13.3256	12.7989	12.731	13.5701	13.4149	13.9163	13.9886	13.4604	12.1455	14.6891	13.6534	12.8753	13.8174	14.2637	15.2728	14.6939	13.3534	15.6414	13.127	14.3298	15.0022	12.0303	13.8934	12.0985	12.1839	13.7473	14.5465	14.3018	13.0187	14.5499	11.9066	13.2357
HNRNPK	13.484	14.3815	13.7081	15.1618	14.8753	14.4504	12.6995	14.1705	13.8837	13.7332	13.8082	13.3742	13.9926	14.4673	14.4845	13.8916	14.7314	14.3003	13.8677	13.985	14.4109	14.7674	14.4298	14.6495	14.1449	13.9597	14.6723	15.0785	14.4924	14.8554	14.1601	14.4429	15.0381	14.0271	14.5323	14.8903	14.694	14.3267	14.1304	14.209	15.0003	14.6388	15.2667	14.5778	15.0471	14.6249	14.3121	14.5741	13.9508
ADAR	12.938	13.2986	13.597	16.058	14.3381	13.2653	11.9863	14.0194	13.7122	13.3444	14.081	12.8923	14.0504	13.1342	13.9908	14.3968	14.4699	13.0229	13.1831	13.526	13.2738	13.3909	13.757	13.1985	13.7112	14.3988	13.5072	14.0881	13.9068	13.2912	13.6411	13.1032	14.0509	14.1402	14.2162	13.643	15.0178	13.849	13.0708	13.8231	12.9069	13.4866	12.9955	14.2189	14.1893	12.7238	14.205	13.2453	14.2565
GNB1	14.0472	14.1582	14.1643	14.6916	14.1918	13.9506	12.8404	14.6217	14.2432	14.0425	14.678	13.6968	14.1728	14.4581	14.3122	14.9052	14.0074	13.6117	13.2967	13.5599	14.5757	14.6088	14.4919	14.8118	13.1642	13.5171	15.4004	14.1316	14.418	14.4516	14.1784	14.6175	15.09	14.6257	14.9549	14.1908	14.7478	14.3646	13.5827	14.8102	13.4727	13.5892	15.0028	14.589	14.1896	14.2646	14.5502	14.0438	14.1133
LAMB1	13.0068	13.3582	13.528	14.0133	13.4512	14.4442	12.4659	14.2114	13.5416	12.8791	12.9201	11.1368	13.561	13.6685	13.2564	13.0369	15.3353	13.8506	12.9788	13.8232	15.0556	13.8517	13.2792	13.7602	12.9223	13.2158	11.8636	15.4347	13.4297	13.0175	13.5863	13.2199	11.9077	14.0323	14.3891	13.7571	15.7877	13.6674	14.0637	13.4199	10.5744	13.6347	13.7681	12.2159	14.1416	13.2184	13.8677	13.9543	14.7096
GNS	11.7931	14.0079	13.2707	12.377	12.1712	12.4273	12.3729	13.3564	13.2295	13.3648	13.1007	12.9401	13.8433	12.239	13.3458	13.8998	14.2102	12.9318	13.3256	13.573	14.3528	12.8104	13.836	13.0435	11.4269	12.5902	14.8885	11.9005	12.8063	14.7189	13.2865	12.5191	13.6038	13.3638	13.0577	12.8392	13.9962	12.597	12.5851	14.4488	12.3151	13.6917	12.4515	13.9243	14.603	14.5378	13.4836	12.2006	13.2807
IFI30	10.5476	14.2894	11.5946	13.4915	12.5653	10.8282	14.2816	12.0995	12.7231	12.9383	12.833	11.0043	14.0937	11.5682	13.1656	12.8446	11.6107	12.2502	12.5156	12.4252	13.8527	12.5486	13.5708	13.7242	10.2551	10.9468	15.6723	10.1563	11.7296	15.2177	14.011	14.5336	10.3037	13.7951	13.6858	13.7232	10.4798	10.6115	12.483	14.1026	11.606	13.1295	10.6113	13.3932	13.138	14.1564	12.1224	11.381	11.2558
SERPINE2	13.9271	12.2307	12.4075	13.1119	16.1976	15.7648	14.3594	11.6623	10.534	12.6938	13.5075	14.0574	11.3879	14.1474	10.8972	12.949	15.1598	11.9327	12.094	12.2129	16.1247	11.7819	13.0011	14.584	12.3363	12.6995	12.4507	13.2508	13.1959	14.1181	12.8544	12.1031	12.2209	12.5859	13.674	13.1845	11.8275	12.8594	11.6483	11.1636	12.2425	14.1227	13.7445	14.0562	14.3822	13.4668	12.3549	13.1805	11.8067
DPT	11.192	8.09155	9.49284	14.0822	9.6133	13.4963	10.9637	10.3367	8.35327	11.5807	12.5057	11.984	10.6899	10.775	10.8027	12.109	13.6418	10.9223	12.8948	11.5439	13.506	13.1695	13.0093	12.1184	13.7355	9.38113	7.85456	11.3856	13.9537	14.3946	13.5365	12.56	13.3083	8.46676	11.9098	12.2285	8.04121	12.4109	11.0228	12.9725	8.07677	13.0542	12.6294	14.7907	13.9041	13.6311	13.9703	12.6598	12.9063
ANPEP	13.1537	14.2808	12.0131	11.9699	13.7561	10.3765	13.2032	12.535	11.2776	12.2784	13.5888	11.6689	13.8948	11.6783	12.527	13.5352	12.3593	11.7443	12.3676	13.1241	13.6096	12.3797	13.3891	12.557	10.0303	10.5077	14.028	7.9627	11.6905	14.2152	13.7119	13.3329	9.22296	13.6936	13.8924	12.5971	11.5617	11.0359	13.2587	14.1072	8.62335	12.6485	8.73499	13.5707	14.0204	13.8008	13.048	10.8294	12.2929
YWHAE	14.1854	13.8851	13.4761	13.5988	13.8026	13.3844	13.0647	13.2015	14.1887	14.0875	13.093	12.7047	14.1284	14.1587	13.4511	14.7	13.9776	14.1167	13.1131	14.1519	13.562	13.6848	13.5505	13.6469	12.9457	13.4965	14.5981	13.8067	13.545	14.2389	14.0879	14.6584	14.5605	14.4413	14.1824	14.1099	14.8696	13.3555	13.9262	13.4824	15.4787	14.7617	14.7166	14.3308	13.9633	14.1294	13.8752	13.4553	13.4128
SSR1	12.6122	13.9085	14.0773	14.1123	13.8917	13.8285	11.5317	14.0065	13.0268	12.8862	12.8801	13.4188	13.5911	11.8508	13.4475	14.2974	13.9313	13.5383	12.7303	12.8255	14.6053	13.2332	12.6721	12.4831	12.795	12.5335	14.1311	14.559	13.2482	12.9973	12.9121	12.9357	12.6434	12.7537	13.3383	13.4542	14.3371	13.9404	12.8272	13.587	13.2684	13.5001	13.7841	13.5302	14.0547	13.8679	13.943	13.8098	13.0631
ENPP2	10.0138	11.4834	12.0294	14.3901	11.7189	14.0203	12.8692	11.0209	9.75814	12.609	12.5101	12.6591	12.5445	12.2568	12.3536	13.7969	13.8364	10.9104	11.3576	12.242	15.4818	13.4034	12.3765	13.0672	13.2657	13.8246	11.7124	11.6031	14.4985	14.4513	12.2438	10.4186	13.3684	12.6339	11.5486	13.9694	11.0079	12.9909	11.6788	13.7478	8.32553	13.2587	13.644	13.3058	12.5462	13.891	13.4586	13.3868	13.0273
PGAM1	13.3805	13.7998	12.3492	13.5681	14.2039	13.5196	12.4316	13.4552	13.1069	13.4698	13.2165	11.8946	12.9058	14.227	13.3735	13.4817	14.4304	13.1766	12.5759	12.7441	13.5458	14.5884	13.3611	13.2062	11.6138	12.4207	15.2998	13.7364	12.3608	14.2239	13.9927	14.3761	14.7967	14.0984	14.5086	14.135	13.2081	11.599	12.929	13.8107	15.215	12.8121	14.7138	14.5075	13.9551	13.5355	12.9451	13.4234	13.0643
PHOSPHO1	8.78061	11.9848	11.6814	11.6511	11.9058	11.4758	12.6776	6.50962	10.5564	15.1168	12.6618	10.1843	12.5675	10.2458	13.0773	15.2276	6.87772	7.87806	12.7229	12.2622	10.9298	12.2072	13.7382	11.6084	11.6538	9.90456	14.0361	11.8004	12.4719	12.1836	9.97783	13.2563	12.3305	8.12873	5.76684	12.77	5.1845	13.1875	11.4519	13.7891	13.0705	13.6736	10.0135	13.3757	12.2268	12.2749	8.66871	12.611	10.8358
PRRC2C	13.4589	13.4366	13.333	13.5597	13.6147	13.6548	11.6548	13.9937	13.2409	13.0399	13.135	12.4112	12.9352	12.5746	13.0468	14.046	14.1837	12.8964	12.7449	13.0973	13.1704	12.9644	13.191	12.4208	13.0482	12.313	12.6024	14.723	13.0542	12.5236	12.7859	11.6775	13.4015	12.7722	13.4385	13.6891	14.5655	12.7339	14.2513	13.0786	14.4383	14.2474	12.6974	14.3235	12.8403	12.3691	12.6602	13.4083	15.3971
EIF4H	13.3427	13.2343	13.8849	14.2784	12.8758	14.0963	12.679	13.3345	12.8895	13.1872	13.5111	12.6218	13.4674	14.3912	13.7145	13.2882	14.6251	13.4116	13.3328	13.8985	14.3887	13.6964	13.9918	14.5399	13.045	13.1755	14.3788	14.5707	13.104	14.3149	14.1743	13.7744	14.1571	13.403	14.6457	14.3923	13.8472	13.5564	14.4915	13.8113	14.47	13.6794	14.5977	14.1386	14.1727	13.9873	13.8072	14.3065	14.1264
YWHAQ	12.5802	13.5744	13.8823	14.1019	13.5748	13.5941	12.5859	13.4974	16.0476	12.4522	14.2569	12.887	13.819	13.7718	13.5563	14.6876	13.8727	13.5672	12.8798	12.6424	14.5333	13.8342	13.8057	14.048	12.9198	13.34	14.3074	13.5589	13.7958	14.3355	14.0882	14.1764	13.7118	13.0702	13.9746	14.6169	13.4155	13.4608	13.7805	13.886	14.8751	13.5831	15.7634	14.2797	14.4229	14.0127	14.2973	12.6812	13.2256
SRRM2	13.6492	13.8304	15.0669	14.1001	14.1124	14.4718	14.3747	14.6678	13.9654	14.8848	14.7068	14.4186	14.5929	13.8218	13.8216	15.1172	13.7383	14.6646	14.1161	14.9015	13.9636	14.5427	13.8371	14.4429	14.0664	14.4826	13.767	15.1332	13.2877	13.5277	13.8375	13.5132	13.9238	13.9472	13.5414	13.5165	13.6171	14.0861	13.526	13.695	14.1941	13.5239	13.9227	14.2852	13.8295	13.5361	13.9494	14.4759	13.5546
TTYH3	12.5895	13.5954	13.9453	13.4694	14.1061	13.5196	12.1551	13.6237	12.8949	11.6952	14.0234	12.5626	13.5977	14.6338	12.9981	13.596	15.3464	13.4226	12.7879	13.142	13.6433	13.6955	13.0962	13.8285	11.0551	12.9607	12.5753	13.6482	12.7843	12.9666	13.6454	12.041	11.4377	14.1276	14.577	13.3737	13.5387	13.2726	11.7811	12.7894	11.4568	12.0804	13.4425	12.466	13.2516	13.1702	14.2382	13.0199	13.6637
NACA	12.6856	13.43	12.6959	13.6205	13.8934	14.5822	13.9113	13.1387	13.3155	13.0955	12.6563	14.9714	13.5192	13.3718	12.7154	13.3897	13.4203	13.2052	13.2421	13.8691	12.9198	14.1462	13.9045	13.7088	14.058	13.6222	15.1125	14.7669	13.382	14.3575	13.7627	15.0724	13.0657	13.8785	13.246	14.8797	13.3108	13.2358	14.4881	13.4577	15.832	13.565	14.8048	13.874	13.8922	13.987	13.5004	13.7137	12.6944
MAZ	13.0324	14.0201	13.9113	14.5658	13.5512	13.7627	12.462	13.4262	13.9529	14.1003	14.1723	12.0696	13.4657	13.7961	13.5193	14.4953	13.0288	12.9912	13.3554	13.5599	14.6359	14.1053	14.0726	14.6971	11.8973	12.7465	14.3427	14.3284	13.4657	13.9289	14.7777	15.1674	14.0313	14.9766	13.9494	14.6715	13.7671	14.0777	14.2428	14.2836	15.1317	13.4113	13.3416	14.2774	13.8183	13.5451	13.3985	13.5681	13.3111
HYOU1	12.6103	13.183	12.8748	13.2318	13.6231	13.1502	11.59	12.6541	12.2482	13.0709	13.3058	12.1116	13.7831	12.7514	14.336	12.9947	13.8638	12.6472	12.6334	12.4312	13.8715	12.8788	13.5557	14.1978	10.3704	11.5485	14.21	13.521	13.4065	13.3197	13.4741	13.7993	14.9947	13.2402	14.4299	13.5303	14.1088	13.2604	12.868	13.9159	13.225	14.1091	12.7064	13.6019	13.9562	12.2552	12.3145	12.5051	12.9242
KIRREL1	12.6225	13.0413	13.1526	13.6672	13.0043	13.9279	11.5338	14.2183	12.7644	13.8682	14.7559	12.7954	13.832	13.7769	13.4326	13.5369	14.7452	12.9112	13.6349	14.1471	14.9787	13.5012	13.7322	14.2047	13.0279	13.3177	13.3172	13.2696	13.7907	13.8791	13.5187	11.7917	13.6361	14.3774	13.5484	13.9708	14.8757	12.6313	12.6315	13.0715	11.7144	13.5048	13.1691	14.2653	14.4276	12.3267	12.6437	13.376	13.6757
COLGALT1	12.3747	12.9549	13.2778	14.0903	14.2538	13.7236	12.6819	14.3954	14.2714	11.9401	14.0136	12.1532	13.2547	13.4428	12.4246	13.5919	14.5378	12.6836	12.3676	12.2267	14.9711	13.4697	13.1164	14.4512	11.4724	13.0216	13.7035	13.9354	12.9754	13.9146	14.0788	13.7564	12.9568	14.3998	13.725	13.4719	14.474	13.7611	14.0797	12.971	13.4888	12.6297	14.5561	13.2017	14.1814	13.3748	13.4999	13.2886	13.2112
CALM1	13.4548	14.0741	13.775	13.2431	13.4249	13.7034	12.9533	14.4675	14.1883	13.199	14.112	14.036	14.0222	13.1771	13.6337	13.7557	15.1118	13.6004	13.5244	13.24	15.4221	13.8842	13.9645	13.4805	13.1452	13.6505	14.3672	14.1762	13.7815	14.1971	14.5073	13.5445	13.2118	14.1469	14.6335	14.7965	13.8116	14.4594	13.9341	14.3728	12.4362	14.3624	13.8177	14.0812	14.2024	14.2263	14.2184	13.7538	14.1934
PLXNB2	11.7283	14.7722	14.0853	14.8974	13.851	14.0065	13.6132	13.8747	13.5463	13.7741	14.8474	13.4831	14.0516	14.8536	13.5019	14.4206	13.0779	12.504	13.4514	13.7184	14.2894	13.9613	14.3623	15.0029	11.7856	12.5061	13.3072	13.4319	13.0769	14.4573	13.4346	13.8306	13.6616	14.2907	12.6018	13.2572	12.9594	13.2566	12.6228	14.3265	13.3971	12.7405	13.6074	13.2459	13.9311	14.497	14.6862	13.6788	13.5114
GPC4	11.4787	12.1721	12.9166	12.559	11.0448	13.0163	10.5798	13.9769	8.27993	12.8249	13.157	11.8136	13.2736	13.9802	11.8688	12.3948	13.7478	11.6638	12.5178	11.4134	15.0348	12.7415	13.6629	13.4586	11.4975	12.1798	12.6435	12.6639	12.5644	14.2253	11.5551	13.0693	14.4802	13.7277	12.0299	13.6659	13.8391	12.5604	13.1321	14.1252	11.2843	14.242	13.3962	13.1053	13.7922	13.2779	12.7432	14.3573	12.6472
EIF3B	12.7019	13.1314	12.1389	13.8067	14.3402	13.1952	12.5232	12.6937	11.8003	12.6206	13.4089	11.4709	12.7842	13.9281	12.454	12.4764	14.5915	12.7189	12.7316	13.5013	13.5171	13.864	13.1074	13.8663	12.6968	12.6192	14.212	14.1551	13.9381	14.0251	13.3206	13.7624	12.7887	14.6145	14.9066	14.8853	12.59	13.7186	13.7634	13.4819	15.9523	12.9552	14.2508	14.3251	13.5382	13.5182	13.3847	13.9735	13.7972
EMP1	12.6889	12.557	12.8062	12.5845	12.3988	13.1113	13.2722	13.1422	12.6963	12.2609	13.6793	14.2103	13.306	13.2916	12.9114	12.8015	13.7173	13.4608	13.0879	12.4193	14.9575	13.7797	13.7349	15.5904	14.2203	12.6537	13.7983	11.8179	14.0604	12.9568	13.6261	11.475	11.9106	12.4726	12.8608	12.3885	12.6087	14.3209	12.2357	13.7509	10.4518	13.3802	14.0176	12.1119	13.3752	13.688	13.1241	13.135	12.4185
P4HA1	12.454	12.5944	11.0121	13.3803	13.5741	14.3284	11.1729	12.8155	13.0354	13.3724	11.5286	12.0811	10.9511	13.2632	12.2006	12.8523	15.459	12.2382	11.0473	11.8372	13.5444	13.1852	12.8266	14.044	13.0841	10.8523	13.535	13.5214	12.3197	12.3142	12.1674	12.0249	13.5853	10.3648	14.0266	13.034	13.145	13.2831	11.6044	14.0551	13.09	12.8484	13.8718	14.6746	14.3579	13.2211	13.258	13.1816	12.6003
TPM3	13.7347	13.6107	13.5355	14.6753	13.7975	13.3926	12.7183	13.6026	13.1724	13.5233	13.5808	12.7423	14.1834	13.3421	13.5605	14.3463	14.4228	13.292	13.2059	13.7538	14.3432	13.601	13.9857	13.6471	14.6175	13.8483	14.713	13.0705	13.9046	13.5667	13.852	13.6325	13.8347	14.2779	15.1068	14.4459	14.2869	13.2695	13.1948	14.0294	13.1863	14.0496	13.5621	14.8613	14.0461	13.4593	13.8497	13.3022	13.1764
SET	13.5026	13.8949	13.2468	14.0556	14.4245	13.8969	12.3241	13.09	13.9481	12.9533	13.2224	12.6886	13.4584	14.0645	13.7092	14.1155	14.2371	13.8604	13.6218	13.6716	13.0215	14.3177	13.4778	13.8468	13.6199	13.5488	14.8503	14.584	13.9192	13.8493	14.1081	13.8739	14.458	13.1483	14.4685	14.673	14.4734	13.7639	14.3363	13.7112	14.9864	14.2402	14.8823	13.8925	14.4306	13.7637	13.6496	13.3914	14.0354
FXYD6	10.8777	11.7972	13.5622	12.6338	9.63306	11.676	11.9286	10.415	12.4793	14.0963	12.3208	12.4858	12.0111	11.9439	12.3417	12.3602	8.19255	9.47155	12.7461	12.4726	14.808	13.1859	13.5952	10.9346	12.2511	10.415	13.8449	13.594	13.5059	13.159	11.2785	13.0321	14.4057	11.3776	7.52087	13.5166	9.12578	12.1771	11.2647	12.6379	12.5886	12.6336	12.1833	13.6402	13.4161	13.8675	11.596	13.287	7.63991
IQGAP1	13.3349	12.9928	12.8096	13.8001	13.4782	14.0523	12.0403	14.2003	13.4918	13.0941	13.1027	12.9356	13.4465	13.2965	13.381	13.2157	14.2045	13.4336	12.5715	12.0059	13.4874	12.4214	13.2413	12.7865	12.9346	12.3449	13.0443	12.243	12.7114	13.0029	13.9965	12.1685	14.1764	12.7009	13.9222	14.5881	14.2735	13.9774	12.9664	13.6145	13.2105	13.3208	14.5813	13.5271	14.2	13.4791	13.6093	12.5902	13.8763
TPM1	12.644	12.0798	12.442	13.7694	11.2948	13.1727	12.5585	14.6254	11.8232	11.9508	11.5346	13.6225	13.7728	13.612	12.8053	12.9386	14.4452	12.9489	13.2981	12.9381	11.8021	14.2974	13.4257	13.1624	12.6482	12.1088	12.5968	13.2336	12.6754	13.5914	14.3667	13.1905	14.1116	14.1021	12.4444	13.5129	13.5456	13.4003	14.2609	13.3306	11.0745	12.5137	13.6135	14.0286	13.7524	12.835	13.2971	13.0744	12.7859
SULF1	12.3158	12.0714	11.1693	11.9673	14.7998	12.6817	12.5417	13.8702	13.1183	11.5788	13.8728	13.0209	13.7289	13.7347	13.3856	12.3638	12.0239	13.6266	13.4551	13.0295	15.5114	11.168	13.0407	13.599	11.2147	13.6821	13.281	10.4799	14.7217	13.8773	14.4243	12.0764	11.4345	11.3019	12.6679	12.4771	11.1999	12.4534	11.5929	12.7525	8.53757	13.4783	10.8761	11.3891	13.9308	12.1972	12.7643	10.8879	12.9699
DDOST	13.5648	13.7226	13.422	13.8548	13.5273	13.536	12.4373	13.8502	14.1333	13.2659	13.8802	12.307	13.6104	13.4886	13.9689	13.8711	13.9992	13.2405	12.683	13.2811	13.7886	13.2882	13.7695	14.3178	12.4479	12.9014	14.7459	13.6314	13.7184	14.0394	13.6617	15.018	14.2505	14.3521	14.456	13.7195	14.0953	13.8489	13.8052	15.587	13.4481	13.2532	14.3519	14.9222	14.1679	14.1646	13.6338	13.5255	13.2274
RPL34	12.4037	13.403	11.4125	14.1405	13.2543	15.0262	14.3753	13.8117	12.2007	13.2161	12.2707	12.5163	12.9767	13.3217	13.0078	11.8877	13.2089	12.6572	13.2901	13.9425	12.2394	14.5327	13.2608	13.9268	14.2859	12.5683	15.8816	14.8693	13.6078	14.313	13.8107	15.8512	13.6217	13.853	13.2232	14.0881	14.359	13.0229	13.9448	13.2153	16.4004	14.0745	15.6427	12.7401	13.2446	14.0422	13.6678	13.7618	12.8438
SERBP1	13.3803	13.9678	13.7564	14.8129	14.6985	14.2096	12.0873	13.9891	13.8159	13.7351	14.0446	12.5697	13.9205	13.7199	13.8611	13.947	14.7949	13.6847	12.5231	14.1876	13.7821	14.3751	13.6838	14.3015	13.1505	13.4566	14.5073	14.5914	14.6727	13.5802	13.1807	14.0039	13.9999	14.1249	14.3519	14.0647	14.5318	13.9235	13.9823	14.0856	15.4928	14.459	15.1764	14.6074	14.1522	14.5215	14.2434	14.2003	14.1499
NORAD	13.0559	14.6385	14.4111	14.366	13.8691	13.2454	12.1892	13.249	13.0843	14.0383	13.2402	13.5481	13.0857	13.3859	14.4709	13.8022	13.4477	13.4696	13.5909	13.0762	14.6988	14.0868	13.944	13.7362	13.202	13.1991	13.1874	13.9356	13.762	13.8653	13.8995	12.9138	12.392	12.9389	13.3581	13.6103	14.7653	14.1131	13.9444	13.9454	13.1018	13.6505	13.6526	12.8315	13.6623	14.3826	14.2023	14.1341	13.9301
ACTR2	12.5437	14.106	13.072	14.4774	13.4767	14.1066	11.3818	13.8035	13.5426	13.6329	13.1903	13.2951	13.4087	13.7799	13.9693	13.531	14.457	13.8897	12.9555	13.6596	15.203	13.5278	13.8374	13.8676	13.304	13.0522	12.6684	13.5684	13.8266	13.8022	12.9557	12.7139	14.2355	12.3374	13.8334	13.3212	15.0892	13.773	13.3629	14.146	12.7472	14.0023	14.148	13.7254	14.2413	13.7877	14.1079	13.7991	13.7685
SNRNP200	12.5644	13.7348	13.6498	14.0926	13.0387	13.1751	12.1454	13.8388	13.4752	13.0803	13.5367	12.469	13.7359	13.9015	14.8243	14.1628	13.5051	13.4821	12.6153	13.2692	14.0908	13.5128	13.6746	13.41	13.1756	13.4889	14.2551	14.4945	14.388	13.5065	13.7432	13.6727	15.5334	13.6967	13.2629	12.8931	13.56	13.839	14.2635	14.5578	13.5398	13.264	14.2441	14.1377	14.1316	13.0756	12.7497	13.7365	14.1054
CD151	12.2869	13.351	11.4366	12.3156	12.6955	12.6863	12.6862	13.366	12.1801	11.2602	13.5475	12.1166	12.7832	13.4828	12.9652	12.5033	11.1469	13.0122	12.065	13.1779	13.723	13.7564	13.6887	14.3382	11.629	11.8762	13.7201	12.5873	11.9202	13.555	14.4069	14.5174	14.2788	14.5444	13.5728	14.5089	12.3388	13.5537	12.488	13.7242	13.8781	11.6089	13.9234	13.2347	14.7444	13.289	12.9671	12.629	12.046
WDR1	13.005	13.3333	13.3714	13.324	12.5557	13.0979	12.6655	13.5081	13.6314	13.9199	14.1489	12.9277	13.9681	12.9167	14.2904	15.0201	13.5942	13.1482	12.6983	12.9771	13.8584	13.6749	13.8402	13.9662	11.8453	12.5948	14.6915	13.094	13.3039	14.3202	13.8683	14.0889	14.8589	13.7498	14.0607	13.0691	13.9353	14.0495	13.46	14.5153	13.7639	12.9855	14.7812	13.2935	13.4015	14.3141	14.0377	12.912	13.3576
FNDC1	12.2574	12.9205	13.3029	12.26	9.82568	12.6156	11.7188	13.9384	11.5145	10.944	14.3778	14.4971	10.2452	13.7819	11.8952	14.1589	12.676	13.8304	11.6756	12.7743	15.3669	13.0669	14.0901	11.5701	11.7009	11.2914	6.10056	10.0833	13.8399	14.7326	13.1666	11.4722	17.095	10.6563	11.623	11.873	10.282	14.0825	10.3227	11.3984	12.5734	11.318	13.6955	12.7511	14.148	12.8895	15.3237	11.9765	13.847
HSPA1A	10.9985	15.1557	8.91822	13.7016	13.2685	13.8954	13.7025	12.6425	14.0264	14.5344	13.9065	11.4232	12.7418	13.185	14.2655	13.8922	11.5357	12.7421	12.6239	11.257	13.0656	13.5879	12.2293	14.5329	12.675	11.7774	16.3373	13.0842	12.1161	11.9083	11.9956	13.9676	12.6285	13.665	14.4523	12.4909	11.6015	12.4426	12.2199	13.0785	14.5813	12.4055	13.4586	12.63	13.0603	12.7005	13.2062	14.7778	13.4079
ATF4	12.1744	13.5058	12.5176	13.9773	13.597	14.1622	13.6465	12.9304	13.2328	14.5189	13.1414	12.8893	13.3133	14.0711	13.3114	13.1396	13.4769	12.2746	13.6323	13.5056	13.4325	13.4584	13.8641	13.9974	12.9733	12.0777	14.6622	12.6987	13.1439	14.4279	13.3727	13.9986	13.4395	14.8471	13.4708	13.6826	12.8442	13.1828	14.5274	13.7809	14.216	13.9075	14.3609	13.4485	13.4311	14.0622	13.799	13.4692	12.1899
EIF3E	11.6039	13.7995	13.0206	14.3385	13.8888	13.9747	12.593	13.8355	12.9704	13.1199	12.5349	11.9073	12.8341	13.896	12.8881	12.032	13.0396	12.4698	13.2145	14.2876	12.2582	14.2411	12.6232	13.1851	14.0638	12.0963	13.5423	14.8682	13.0674	13.3155	13.0882	13.3604	13.2124	12.6301	12.3713	15.2221	14.3999	12.8179	14.2623	12.8319	15.3275	12.2034	14.3452	12.7544	13.1118	12.7261	13.3134	13.3476	13.3627
CLIC4	13.0438	13.3657	13.9354	14.2075	14.047	14.198	11.1385	14.9561	14.1767	13.4075	13.8616	13.812	13.5184	13.5531	13.7746	13.9269	14.2265	13.9245	12.8911	13.6065	14.2799	13.3654	13.4008	13.4797	12.7667	13.3697	13.3503	13.0851	13.8686	13.2025	14.3479	11.5679	14.6191	12.343	13.5391	13.7047	15.2905	13.8679	13.6022	13.897	12.3077	13.2616	15.2118	13.2096	14.0929	14.5985	14.3972	13.7282	13.387
PALLD	12.1908	13.5697	13.4438	12.7849	12.2163	13.1128	11.2395	15.0281	11.4058	12.0469	12.2464	14.178	13.293	13.2435	12.3524	13.9998	13.1648	13.0663	13.7033	12.66	13.763	12.8921	12.1761	11.9383	12.1625	12.0576	11.5007	14.2056	13.1972	12.9812	13.7673	11.6134	14.0876	12.1301	12.5541	13.6347	14.7595	13.4634	12.0914	12.9538	12.5407	11.9772	13.8392	13.8977	13.9974	13.5151	14.789	11.62	13.0897
STT3A	12.2016	12.9534	13.2029	13.9385	13.8665	14.075	11.5125	13.3463	12.194	13.4043	12.5454	12.2885	12.7832	11.9051	13.4391	13.5888	14.0312	13.0699	12.7657	12.1067	14.1397	13.42	12.8448	12.9592	12.7885	11.7571	13.8102	11.8453	13.9139	13.5382	13.2269	13.1099	14.4405	12.0364	13.7986	14.1301	14.3316	13.8187	13.3071	13.8016	13.2771	13.9402	14.6316	13.4443	13.6637	12.9936	12.69	13.3371	11.9797
NBL1	12.1456	12.2869	10.5497	11.3722	14.4747	12.6162	11.8344	12.1816	10.5268	10.9374	12.4209	12.2044	11.9308	10.9342	12.0894	12.7323	12.6447	12.3403	10.3825	10.7187	12.0247	13.1827	13.1115	12.265	11.5598	10.5394	14.46	10.1103	13.7396	11.2872	14.4096	13.1803	10.3501	10.98	15.1837	13.4658	14.1986	12.9514	13.0914	13.3444	11.2772	12.3905	13.2241	13.1557	12.101	13.6014	14.9918	11.4883	12.532
RPS21	12.2878	13.2037	12.046	13.7314	12.9247	14.9512	13.6575	12.1458	11.3877	13.3099	12.2269	11.2693	12.3954	12.0463	12.3611	11.8007	11.6621	12.5203	12.1259	13.4159	11.3467	14.2659	14.5626	14.5323	13.7052	11.7052	15.1272	13.9572	12.87	13.4622	13.515	16.5825	13.3261	15.0213	13.6818	13.3734	12.987	12.0091	13.6383	13.0876	16.1666	12.2497	14.4272	13.3088	12.5922	13.5861	12.9168	13.6415	11.8194
CDH15	10.2185	13.3113	10.6578	9.13507	11.383	9.8169	11.5808	7.21402	7.30476	14.0855	12.6477	9.30348	13.5116	11.2208	12.5919	11.5031	7.6126	8.7557	13.1576	11.4633	13.3659	11.9979	13.3635	14.6	8.11239	11.4316	14.7678	11.4805	13.188	13.6738	11.8399	11.4617	6.52317	10.0272	6.88709	12.1322	5.4874	9.56642	14	13.6888	11.265	12.4467	7.46284	12.9513	11.3056	12.19	10.8563	10.5836	8.47759
ANKH	12.4651	13.5392	12.4087	11.9237	12.3424	12.4769	13.4095	13.6896	12.2844	13.1627	13.6539	12.533	13.4598	11.9339	12.7396	13.4068	11.1481	12.2213	13.0951	13.0599	15.9918	12.8352	14.1097	13.2203	11.6832	12.3241	14.633	11.6008	14.48	14.0736	13.3626	12.1037	11.2735	12.8656	12.6677	12.1246	13.3393	11.838	12.4337	13.7827	11.4932	13.2331	12.6401	12.7988	13.5732	14.478	13.2221	12.5804	11.5169
SSR2	13.1542	13.2966	12.8778	13.6755	13.3937	14.2647	12.8043	14.0934	13.2377	13.5542	13.6484	12.7657	14.1208	12.6908	13.3059	14.0544	13.8359	12.7821	13.2107	14.0027	13.2989	13.0634	13.6458	13.2798	13.2759	13.0393	15.0567	13.9368	13.8488	13.6861	13.9437	15.1707	13.7035	14.715	14.5885	14.0066	14.1066	12.3505	13.2412	13.8225	13.8956	13.7894	13.6058	14.1683	14.3708	13.7199	13.7833	13.5316	12.6509
FAT3	10.8866	11.0211	12.7328	12.0545	9.59158	12.6317	10.0641	10.5833	11.2733	14.5937	12.5973	12.8343	11.2206	12.6284	12.6944	12.9021	11.9045	10.5973	13.8822	12.4373	11.5883	11.613	14.5448	12.4514	10.0474	10.9777	11.0668	14.6935	12.897	13.1326	10.6407	11.8667	15.681	11.0002	9.33047	14.2401	10.5721	12.9348	12.9603	12.4218	11.4186	13.1373	12.0108	12.8833	11.7006	12.2511	11.9618	12.1436	11.9394
VEGFA	14.1049	13.4426	11.6081	11.6063	14.5404	14.9089	13.1102	14.3042	11.771	14.8738	12.4223	10.7153	10.6688	17.4233	11.4983	12.4661	15.3015	13.2109	14.5863	12.447	12.193	13.5573	12.5617	17.0495	12.3083	11.5767	12.6884	13.7675	11.6146	16.6151	11.6872	13.1345	13.0807	13.4041	13.7341	11.5501	12.4505	11.5451	12.688	11.1215	11.0838	13.1851	13.791	12.0285	11.3977	11.3332	13.1704	11.9988	12.2151
CCDC80	12.7388	13.4341	12.1893	11.1783	10.8994	12.7994	12.4995	13.3961	12.0743	11.3637	12.7039	13.3175	11.5549	13.5347	12.6917	13.2905	12.711	12.9925	12.2537	13.2663	15.4303	13.0728	13.7084	13.4561	12.6266	11.6397	12.5409	10.4432	12.6166	13.6946	12.4752	11.6584	12.8554	13.3379	11.7991	13.304	14.1883	12.9382	14.0003	12.747	11.1023	13.3194	10.381	13.7801	13.4138	14.2977	14.471	13.2503	13.369
GSTP1	12.8392	12.3957	11.9184	14.0531	13.4733	13.6318	12.4676	12.0362	13.2026	13.7526	13.48	12.1931	12.4361	13.0636	12.3168	13.9796	11.0176	12.2934	12.7495	13.0306	13.4391	13.7239	13.6754	13.3254	12.2988	11.8035	13.5849	13.6361	12.4437	13.4698	13.8995	15.2752	13.5114	13.0725	11.9224	13.9119	12.6353	12.839	12.9902	13.7256	15.859	12.474	13.434	11.2889	13.344	12.723	12.3791	12.8814	11.5073
CCNI	13.828	14.1026	14.0178	14.0614	13.4454	14.7209	12.8131	15.4481	14.5363	14.4612	13.4849	13.9623	14.5139	14.3941	13.267	14.4354	14.5215	13.0279	13.9612	13.9808	14.0021	13.8932	13.8483	13.565	13.8251	13.7785	15.0147	14.9102	14.106	14.3172	14.0585	14.0319	14.4168	13.5326	13.8813	14.4884	14.2594	14.1263	14.4049	14.2469	14.0997	13.9943	15.2519	13.7413	14.3309	14.2921	14.6104	13.8659	14.3363
FASN	12.5256	13.2727	13.5316	14.5015	14.1543	12.6782	11.4294	13.8597	13.9114	14.1121	14.4357	11.4227	13.8688	13.4289	13.9078	14.3136	13.76	12.6551	12.9564	13.9971	12.323	14.1384	13.3818	13.5261	12.5523	12.4007	12.1451	14.6247	12.9055	12.9515	12.4133	13.3532	13.6839	13.6301	13.0255	12.3192	13.4374	12.6427	11.5628	13.445	15.0393	12.7671	13.1837	14.5337	12.9358	12.1168	12.6461	12.76	14.499
FUS	12.8464	13.9166	13.0637	15.0557	14.0459	13.9247	13.1248	12.0713	13.2255	13.5091	12.5511	13.0463	12.4843	15.0395	14.2093	13.0462	13.8465	14.2979	13.1773	14.0498	14.3417	14.4134	13.9433	14.3566	13.3786	13.4689	14.5545	14.2169	13.8132	14.3864	13.173	14.5547	14.0426	13.8565	14.1561	14.717	13.7951	13.8037	13.6553	13.9668	15.3359	13.946	14.3499	13.6719	14.111	14.2073	13.8533	14.1842	13.1447
HLA-DRB1	9.65557	13.6528	11.5347	11.7692	10.8133	13.0137	14.3768	12.7761	11.6659	11.3932	13.8745	13.1077	13.814	10.151	13.4017	11.1006	12.0556	12.8618	11.9415	12.763	12.4643	12.0924	14.338	12.9329	10.308	12.6928	10.0681	11.2204	13.1318	11.8954	14.9006	12.4922	11.3393	14.185	13.3521	13.4565	11.2944	12.9394	12.8266	11.0518	12.0583	12.2386	10.5649	12.7103	11.7025	13.2055	12.4385	11.2303	12.1264
PTN	10.6657	10.2695	13.5582	15.8464	11.2865	15.8325	8.91861	11.522	12.0807	10.7971	9.52504	15.4864	11.2136	13.0599	11.7387	10.9554	16.1227	11.6586	10.1349	11.5566	12.573	12.7468	10.6234	12.9515	14.3964	12.5063	9.06121	15.4523	12.4629	6.77146	12.0187	12.7986	11.9946	13.7768	13.1987	9.92639	12.1242	15.2125	15.0943	9.83883	5.62298	11.4466	15.7667	12.8794	13.9221	15.1368	14.337	15.295	13.4581
SATB2	11.5418	13.2143	12.9688	13.3111	10.2147	11.9083	10.7392	10.0348	12.0231	14.026	12.3258	11.9583	12.6721	12.5964	13.5756	13.2872	10.9022	9.55553	12.5457	11.4358	14.0984	12.6042	13.2625	12.1945	11.3939	11.5184	13.806	12.1114	12.8288	12.8813	10.3531	12.5274	13.3625	11.0306	10.4438	13.1473	11.2083	12.9185	11.8689	13.5786	11.811	13.8307	11.5643	13.1175	12.687	10.6105	7.64549	12.2042	11.7312
OLFML3	9.72227	12.0647	12.0971	14.3062	11.6311	13.904	12.6747	12.2453	11.7919	11.1094	11.891	13.4912	12.3871	11.2646	11.123	13.5645	14.2542	12.4177	11.0911	13.4616	15.6884	13.4102	12.8402	12.2948	11.6928	11.209	10.09	11.9358	11.7215	12.1585	13.3202	12.9071	10.6834	12.752	12.4843	11.7552	12.1828	13.9247	12.319	13.3493	9.04755	11.1488	13.7682	12.8391	14.8036	13.2053	13.6272	13.2635	13.0019
LMAN1	13.2938	12.5721	13.3103	13.8999	13.6855	13.6006	10.7737	13.7492	14.3093	13.0172	11.9206	12.7186	12.9731	12.293	13.473	14.3177	14.2202	12.8859	12.2011	12.867	13.9037	12.6531	13.0942	12.9179	12.7017	12.322	13.57	13.394	13.0268	13.3804	12.8076	12.2317	13.55	11.5318	12.9814	13.1353	14.1354	13.9828	12.8926	14.3251	12.3017	13.1863	13.5736	12.9387	14.6011	13.4826	13.5859	12.9989	12.6149
CTSA	12.4138	13.6804	12.1659	13.1701	12.8502	13.2069	13.1599	12.682	12.176	13.6998	14.1872	12.5777	13.3299	12.8053	13.9009	13.9918	12.4071	13.1245	12.454	13.0535	13.2147	12.993	14.0321	14.4277	11.695	12.3558	15.0069	10.7069	13.0951	13.2547	12.8087	14.4205	12.6361	13.9816	14.4394	13.8457	14.4963	13.3109	13.8989	14.4923	13.4976	12.538	11.5736	14.4882	13.5662	13.2725	12.8131	12.4159	11.6089
MAP4	12.9202	13.138	12.9015	13.9771	14.0773	13.5479	12.644	14.3818	13.4668	13.1035	13.9618	13.8679	13.5237	13.6803	13.6737	14.0508	13.835	13.3521	13.2287	12.8407	13.508	13.8693	14.4657	13.9796	13.858	13.3823	13.6938	13.648	13.8163	13.8093	14.3588	13.057	14.3595	14.4083	14.2682	13.3202	14.5579	13.8857	13.479	13.4282	13.1877	13.0072	14.4345	14.0509	14.3716	14.1033	14.2331	13.1553	13.7722
TUBB4B	13.87	12.2025	13.052	12.8947	13.7614	12.0136	12.1152	12.9118	13.5294	12.1968	13.5016	10.7417	13.5748	13.9857	13.6589	14.1294	12.7863	12.4712	12.1218	12.7605	12.4139	13.3568	13.113	13.3612	11.0761	12.1609	14.1121	13.8916	13.1455	13.6281	14.4869	15.3359	13.8949	13.9352	14.1092	14.2258	12.5346	12.8564	12.929	14.1203	13.8342	12.1696	13.9105	13.782	13.5278	12.8776	12.0854	11.714	13.1585
EIF4B	12.7377	14.0019	13.4969	13.7887	14.0222	14.9584	13.154	13.756	13.7534	13.0986	12.7663	12.582	13.2389	13.5523	13.4171	13.6227	13.6027	13.561	13.222	13.8069	12.9258	14.337	13.6009	13.501	14.2888	13.4343	14.9324	14.946	13.3581	13.6682	13.3622	13.3161	13.5228	13.4719	12.9468	14.3368	14.2291	13.7015	14.2068	14.5565	15.4443	13.5462	15.0712	13.6682	13.8163	13.7339	13.8974	14.3089	13.2197
ITM2B	11.9616	14.0438	13.1875	13.2276	13.8074	13.2853	13.419	13.8768	13.9152	13.7317	14.0028	14.6249	14.3837	13.2673	13.2952	13.8499	14.2161	13.3089	13.4065	13.548	14.4488	13.766	14.1244	13.8415	12.7523	12.6939	13.5972	13.6068	12.2996	14.1436	14.2311	13.7144	13.5881	13.2811	11.1283	13.6163	13.1293	13.0706	13.0722	12.6021	12.6134	14.3414	10.5046	13.2801	14.2243	14.7041	13.3373	12.5638	11.7565
TRIM28	12.4802	13.3685	14.3723	13.8194	14.245	12.6013	12.9434	13.5139	13.6737	13.557	14.8533	11.9209	13.2134	13.6141	12.8563	14.0915	13.5416	12.8161	12.6421	12.421	13.8611	14.0542	15.0176	13.6348	11.2391	13.2703	13.9959	13.1717	13.4118	13.8403	13.4731	14.1989	13.6088	15.1517	14.2632	14.111	13.3313	13.434	13.0903	14.4136	14.9285	13.0195	13.7921	14.0873	13.7664	12.9189	12.9264	12.945	13.2754
LRRC59	12.568	13.0248	12.7521	14.0424	14.1744	13.6124	11.6093	13.601	11.9802	13.7639	12.2741	12.0568	13.7191	13.1153	13.8466	13.9871	13.7924	12.8551	13.0868	12.4877	13.6743	13.2701	13.1531	13.7429	11.9078	12.0887	14.9711	13.3447	12.5642	14.1617	13.5789	13.833	13.636	13.8348	14.1679	13.2569	13.2518	13.6342	14.0381	14.3659	14.0822	12.6075	14.6769	13.0092	13.6278	13.9536	13.3325	13.2253	13.2215
ALKBH5	12.65	12.3139	11.8764	15.3629	13.5198	12.8951	11.2026	13.1022	11.8437	12.9534	13.0813	11.3915	13.2214	14.8895	12.835	14.2629	14.3025	12.1838	12.1886	14.1286	12.467	11.992	12.5225	15.6314	11.4808	14.3704	12.89	12.9435	14.0092	13.7376	13.4136	15.2414	12.316	15.6931	13.8784	11.5416	13.531	13.3245	13.1905	13.5122	14.4313	12.7993	14.7491	13.7796	14.0791	11.705	12.7846	11.6795	14.2327
TMED9	11.8584	13.5334	11.3746	13.666	13.4747	13.7703	12.68	12.7981	12.778	13.0698	12.7238	11.999	12.1777	13.9698	13.3836	12.5878	12.8741	12.8714	12.5633	11.8375	13.6933	13.2034	13.3258	15.0509	12.1298	11.2201	14.889	13.5389	12.7935	14.2365	13.9958	14.9381	13.2647	13.5818	13.9319	13.5782	13.1137	13.2118	13.8602	13.7687	13.8481	13.1327	13.7131	12.9088	13.6371	13.0481	11.9555	13.6398	12.5486
HSPD1	12.3354	13.6927	13.4836	14.6634	14.1163	13.8807	12.7849	11.7494	13.054	12.9888	13.4062	11.9809	13.1792	12.8982	13.0632	12.6845	13.0114	12.6534	12.5137	12.6949	13.7182	13.7318	12.6264	12.7297	13.1952	12.4982	14.7646	14.0117	12.3914	13.8975	12.8836	14.7337	12.4398	13.1496	13.493	13.1622	13.7796	13.101	13.3357	13.4373	16.1338	13.5255	14.0374	13.0128	13.8221	13.2813	12.6146	13.8188	12.9887
MELTF	12.1561	13.2461	7.02061	13.6079	12.8749	12.1259	11.9074	11.3096	10.9466	10.9164	14.9371	10.524	11.454	12.128	12.804	12.4281	12.3949	10.1929	12.7883	13.9622	11.8619	12.6896	11.8646	8.72352	12.2244	8.51547	7.77692	13.1393	11.4808	15.1723	9.90939	10.4594	17.0732	8.50059	10.0489	13.2227	7.95219	12.9772	10.3259	10.1631	15.2904	9.89034	12.8401	11.7872	13.0029	15.4452	12.345	12.5304	11.1295
NAP1L1	13.1939	13.6357	13.6621	13.6857	14.171	14.4751	13.1609	13.164	13.0508	13.9536	12.2597	14.6189	13.0372	13.0034	12.7108	13.4189	14.0905	13.0811	13.3939	13.8472	12.8248	13.8547	13.4373	13.6767	14.0902	14.0061	14.5478	14.0618	12.8869	13.9671	13.5873	13.9902	13.4555	13.9371	13.229	14.5447	14.1456	13.464	14.1695	12.8229	16.2878	13.6141	14.7599	13.8285	13.6674	13.9114	13.454	13.4816	13.8805
EIF3H	11.8795	13.4777	12.8644	13.8056	14.0555	13.3497	12.7113	13.4091	12.0021	13.9905	12.79	11.5276	12.6795	13.4522	12.3762	13.7088	12.5563	12.0028	12.276	13.7846	12.1767	13.8295	12.6748	13.5246	13.9565	13.6492	13.9119	13.7226	13.1987	13.2755	13.3641	13.8145	13.0983	12.8131	12.5397	15.0534	13.3922	12.4189	13.8451	13.0172	18.0677	12.6149	14.4421	12.7651	12.9306	12.7768	12.354	13.013	12.4287
SH3PXD2A	12.1816	12.3331	12.9644	12.6823	12.5461	13.0118	12.0625	13.2357	12.9935	13.9939	13.1853	14.5326	12.2713	12.7727	12.8452	13.3871	13.8816	13.2029	13.4754	12.6564	13.696	13.9667	13.6977	13.2947	13.1272	13.167	13.2556	14.5252	13.5617	12.6107	13.658	11.7748	13.8804	12.4823	12.2061	13.4894	13.9953	13.1849	13.4385	12.57	12.985	12.5792	12.9912	14.3062	13.4817	12.8603	13.6617	14.3469	12.9523
EIF5B	12.3139	13.2002	11.1388	13.8772	13.2798	12.7426	11.9462	11.7881	11.7211	12.4405	10.7671	11.523	11.9438	12.8996	13.0612	11.451	13.334	12.1031	13.5519	13.7599	13.0865	12.9965	12.6706	12.2499	12.3389	12.3222	12.8031	13.1572	13.5252	12.3452	11.576	12.0352	12.2229	12.079	13.3382	12.9837	13.4436	13.2365	16.132	13.116	13.882	14.1441	13.3576	13.9391	13.067	12.6826	12.2103	12.962	15.1449
ENAH	12.3556	13.8963	12.5739	14.8615	13.4624	12.7323	11.3485	12.6105	12.6651	13.1067	12.1641	13.8907	12.8164	13.2665	13.3113	14.0378	13.539	13.6905	12.7261	13.4057	12.329	14.1152	13.0092	12.9423	13.0038	12.3255	12.1201	14.1242	12.5653	13.2204	11.7881	11.5345	14.1842	12.2221	13.689	13.7853	14.2941	13.4982	12.8281	12.3427	13.6379	12.4658	13.9848	12.9599	13.5331	13.4006	14.1705	13.5958	13.9649
STAB1	10.188	12.5432	11.8486	10.5046	10.3321	11.7942	14.2004	13.0724	12.6783	11.3309	14.4812	13.0173	13.9039	13.3261	12.8387	12.8668	10.4662	13.1748	12.869	13.5317	12.6583	13.4772	13.795	14.3397	10.0246	13.321	10.1384	9.83075	12.9379	12.0844	12.6308	13.0455	11.0298	14.9055	13.1847	12.4465	12.1172	11.9137	12.39	11.1238	10.5678	12.2805	9.28982	12.0293	11.7266	11.7318	13.7746	11.6833	12.7342
PRPF8	13.7725	13.5745	13.5135	13.0951	13.4457	13.8774	12.5637	13.6743	13.6905	13.0043	13.3615	12.8149	13.8833	13.9955	13.8909	14.9023	14.0701	14.2967	13.2062	13.9408	13.4471	13.1006	13.0857	13.2275	12.9664	13.5714	13.9199	14.393	13.3552	13.2923	13.4797	13.4828	15.6814	14.2536	13.3786	13.1229	14.8682	13.1699	13.3812	13.6341	13.6892	13.7139	14.192	14.3393	13.831	13.0508	13.8672	13.2771	13.9515
DDX17	13.3002	14.1307	13.9731	14.1461	13.7368	14.4365	13.2372	13.9699	14.2524	15.4369	13.7721	14.8393	13.6947	14.92	14.2398	14.316	13.6168	14.2737	14.4061	14.8889	13.8859	13.6491	13.8287	14.0599	14.3392	13.9719	13.5733	13.8175	13.9934	14.1079	13.3437	13.3345	14.5535	13.2743	13.5526	13.6433	14.2498	13.9463	13.5335	13.7974	13.2908	14.2341	13.5769	14.0644	13.9573	14.1621	14.0358	14.4429	13.039
CCT3	12.9168	13.6557	13.0988	14.1106	13.558	13.8984	12.0245	12.9537	12.8403	13.0771	13.4896	11.8277	13.4131	12.3507	13.715	13.1764	13.8929	12.6719	12.4676	13.5137	13.2347	13.8726	13.322	13.2465	14.0039	13.7108	14.3591	14.7761	13.5115	13.5568	13.2725	14.2987	13.5607	13.8578	14.5598	13.5565	14.1472	11.8532	12.8928	13.538	15.3899	13.7756	13.7248	14.3098	13.8304	13.0685	12.0639	13.9036	13.4543
ATP5F1A	14.1356	13.638	12.92	13.567	13.6345	14.4791	13.4717	12.9818	14.2889	13.4259	12.7981	12.8372	13.3034	13.0724	13.4963	13.9705	14.3418	12.9296	13.519	13.5117	13.7753	13.3025	13.3991	13.0465	13.5909	12.6681	14.7018	14.6145	13.1443	14.7759	15.1368	13.9932	13.5207	13.5857	14.1626	14.064	13.985	12.8897	13.3627	14.4039	15.1066	13.4383	14.364	13.7699	14.1603	14.2345	12.9898	13.9326	13.251
CSF1	11.3896	13.599	12.0298	11.8102	11.7331	10.0307	12.8188	12.1146	9.62932	11.0543	14.2883	11.6674	13.8232	13.9132	12.7972	12.8471	9.4016	10.3922	12.5017	14.0161	14.0527	12.9935	13.2394	14.6028	8.51183	11.668	13.9826	11.0943	12.4726	13.3964	12.7345	13.7406	9.08965	15.0952	12.5706	13.2906	10.9574	12.0966	12.8317	13.4339	9.44538	13.0141	9.11528	12.6773	13.1247	13.4482	11.8922	11.2682	11.7402
MYL9	11.6508	13.9106	12.6674	12.35	11.9065	11.8209	12.6411	13.8761	12.4307	13.6183	13.5548	12.8773	14.3044	13.5075	12.5108	14.142	12.6626	12.6359	12.7538	13.0919	12.7111	13.7188	14.5821	14.1534	11.3715	10.9702	12.1801	11.5036	12.8405	14.0355	14.1579	14.4131	12.7187	14.4124	12.5466	12.921	13.1456	13.4336	11.6084	13.6803	12.3829	11.67	12.2664	12.2354	12.8696	13.3722	13.7888	11.2456	12.9616
LTBP3	12.0484	13.9952	13.2857	13.6701	12.3834	12.2097	12.8718	13.3854	12.989	13.2774	13.634	14.2658	13.5139	13.6046	12.9817	12.6991	11.1745	12.1297	12.8558	13.836	14.3127	13.8916	13.894	14.9164	12.4138	12.9957	12.4957	11.6325	13.4009	12.0244	12.48	13.1812	12.2651	12.5922	12.3204	12.6783	13.0364	12.7132	12.9079	13.4545	11.9225	12.5244	11.7445	13.4949	13.3984	13.07	12.7872	13.8007	12.1586
AGRN	12.6725	14.5416	13.5631	16.0833	14.1971	12.6926	12.3472	13.5402	14.1673	13.437	14.2842	11.8366	13.6528	13.8624	13.9461	12.8258	12.1161	13.1096	12.6884	12.8176	14.3702	13.7736	14.6744	14.8563	10.6124	12.2132	14.4323	12.0946	13.0392	13.6252	12.7414	13.6651	12.2364	13.6994	13.6855	13.842	13.2614	12.4828	13.0073	13.5787	12.5927	13.3084	11.6138	13.5293	13.3307	12.0391	12.5897	12.8004	13.3158
CRTAP	11.9896	13.4759	12.7356	13.6535	13.6722	13.7405	12.8231	14.4591	13.8876	13.0594	13.5587	13.0736	13.8527	13.4287	12.9874	14.1868	13.397	13.3471	13.5924	13.3841	13.3099	13.4056	13.8449	13.7104	13.4836	12.0605	14.0304	15.5655	13.7357	13.7966	13.9582	13.324	13.6968	14.2941	13.1011	13.1752	13.542	13.5206	13.5247	13.9345	13.3711	13.6407	13.7123	13.9101	14.293	13.8218	13.1408	13.1178	12.8196
TPM2	10.8714	12.9868	11.593	14.5127	14.169	13.3938	12.4242	14.1618	12.1071	12.4707	11.7394	12.7099	13.6902	12.6959	12.463	13.0152	13.2637	13.2926	12.5297	12.4255	13.4819	13.4089	12.9759	14.1664	14.521	13.7618	13.8438	13.1916	12.0571	12.6556	14.1683	13.5906	11.2724	14.0022	12.4869	14.0385	14.2598	12.8733	15.5052	12.6395	15.2684	12.9097	12.681	14.7348	13.4473	12.5378	13.2307	13.4544	12.4355
APCDD1	9.58875	13.0794	12.4147	12.2913	11.9658	10.3012	10.8777	9.46744	8.43998	13.8534	12.034	10.0273	12.9707	13.4326	14.1366	12.787	9.24929	9.85468	12.6135	13.1591	12.1343	13.4778	13.6091	11.6242	9.64732	9.41123	13.1464	11.9092	12.9019	13.0556	11.113	11.4395	16.4131	9.96798	9.14731	13.8768	10.8354	12.0423	9.97367	13.8161	11.1935	13.901	10.5865	11.5046	14.122	10.8375	11.0771	10.4463	11.8156
PPP1CB	13.2634	13.9095	13.8092	14.6855	13.5728	13.6975	11.3912	13.3294	12.7212	13.6775	13.3183	13.0086	12.7627	13.4777	13.7782	14.1741	14.1418	13.2655	12.8798	12.4916	14.2364	13.4192	13.1795	13.9652	13.801	13.021	14.1175	13.6277	14.4059	13.8897	12.7909	14.2072	14.8912	12.6686	13.1424	13.638	14.2692	14.1361	13.8724	13.6587	14.1474	13.7355	15.1018	13.2654	14.4323	13.9148	13.8344	12.7064	13.2064
MDK	12.8609	14.4463	13.0033	14.3525	12.2474	9.72942	10.8558	10.7872	13.6365	11.2635	12.3032	11.6353	12.1167	14.5108	13.2332	13.3334	10.8688	12.717	13.401	12.7529	11.3432	14.011	13.0601	13.9628	10.9955	12.2426	13.2367	11.3134	12.0522	10.9694	13.2116	14.2694	12.0616	15.5253	13.8529	12.9485	11.9285	12.477	12.6213	14.1098	13.6177	11.911	12.0583	11.2934	14.5907	13.6661	13.0356	12.5655	11.1235
IGFBP3	12.7307	10.8513	12.1886	12.4288	15.8976	13.5705	13.4978	12.5719	12.8713	12.199	13.7122	11.9018	13.1214	14.0649	13.157	12.0402	16.5919	12.3843	11.7282	12.1006	16.1604	13.8012	11.9024	13.4908	13.915	12.1703	13.4243	13.4218	13.2906	13.3164	13.3675	12.4289	11.8243	13.5671	16.0208	12.2929	12.1147	13.6725	11.8752	12.5196	10.43	12.9998	13.2106	12.5239	13.7855	13.0758	14.4467	14.021	12.3591
HMGB1	13.1059	13.8684	13.6147	13.4544	13.4467	12.8885	12.3043	12.7335	13.1876	12.88	12.4735	13.0535	12.9578	13.5658	13.577	13.122	13.4014	13.7506	13.4509	12.8795	13.5347	13.5394	14.35	13.6543	12.3607	13.6876	13.9411	13.1904	13.3139	14.7243	13.689	14.5568	14.5388	13.2367	13.2926	13.8845	13.8141	12.8853	14.1686	14.1749	14.4654	14.4582	14.4009	13.0842	14.5311	13.7644	13.1107	13.4058	12.1074
COX4I1	11.8389	13.4071	11.0719	13.7195	12.9224	12.5709	12.9521	11.9589	12.2599	13.1218	12.47	11.6906	12.5177	12.3649	12.3393	12.0943	12.1964	12.701	12.1125	12.5861	12.9931	12.9796	13.5151	13.8535	12.7637	11.28	15.3815	11.8128	12.2121	13.8233	13.56	15.4826	12.2739	14.1378	13.676	13.1655	11.6926	12.2896	13.8034	13.7662	15.128	13.0472	13.0993	13.8289	13.1722	13.8926	12.4575	12.9116	12.0082
PANX3	9.30445	12.8732	12.1803	12.1971	9.7583	11.0996	11.0448	5.43331	4.39396	14.3264	10.9473	7.97673	13.2351	8.6818	12.2494	13.6547	8.12713	6.93119	11.6947	12.2687	9.145	11.9856	14.4445	10.666	13.4895	7.62228	11.5506	12.3173	11.955	12.7828	5.8677	12.5671	15.2706	8.55956	4.93456	13.147	5.41827	12.7477	11.4106	12.7907	13.2581	14.7178	11.6396	13.6699	12.2549	10.4122	10.6779	12.1216	11.2349
PMEPA1	13.0163	12.9671	13.8357	12.3685	13.5103	13.2616	12.898	14.1433	11.9071	10.6598	13.0608	13.7094	13.138	12.1826	12.5722	12.5645	12.7276	12.865	12.4119	13.0896	12.7876	13.9058	13.1087	13.3202	12.1227	12.1216	11.7139	14.7041	12.5148	13.1514	14.2928	12.5755	11.0585	13.995	13.3729	12.1837	14.7862	13.2777	13.3426	12.9571	11.1057	11.4927	13.2852	13.1963	12.8087	13.5511	14.2918	14.1658	12.928
EDIL3	11.8545	12.3656	12.09	13.6934	12.7873	13.0126	11.4006	13.6019	13.7672	10.3637	11.0551	15.3149	12.7402	14.0502	12.831	12.7543	13.1785	12.9185	11.5115	12.811	10.7222	12.0201	11.7797	13.1047	12.695	12.2958	11.3101	15.0824	12.4259	12.9032	12.9295	12.5237	11.9824	12.1387	11.8199	11.928	14.6825	13.2772	13.6874	12.7559	12.5792	10.9159	13.8849	9.85201	13.2745	13.4794	14.9318	11.7509	12.6576
H3F3A	12.752	14.1835	13.5811	13.9311	13.4223	12.7248	13.3996	13.1877	14.1608	13.1924	13.2595	13.0157	14.1099	13.3976	13.3413	13.61	12.7381	13.7053	12.996	13.2104	13.6473	14.454	14.1069	13.8536	13.3781	12.7469	14.1666	14.4145	13.1149	13.7542	13.1228	14.0858	13.84	13.9491	12.7135	14.0286	13.5467	13.38	12.6819	13.1586	14.803	14.1288	14.0848	13.2215	14.0447	14.0152	13.3208	13.6601	11.9823
ADAMTS2	11.1494	11.3154	10.6973	13.9874	11.6929	13.8989	11.2981	14.8012	11.4592	13.7163	12.9308	13.9452	12.6055	11.9614	12.8141	13.8514	11.3182	12.8086	12.3652	12.7349	12.8989	13.0685	13.1184	13.5405	13.0164	10.8762	13.7378	13.2325	12.7632	13.2761	13.8208	10.4652	13.2153	12.5977	12.0609	12.542	13.308	12.8194	12.9662	13.768	9.81686	11.2142	12.7968	11.7996	13.1693	12.8246	12.6794	13.0947	11.7973
CYB5R3	13.5477	13.9408	13.4985	14.6264	13.4696	13.635	12.7414	13.3921	13.5302	14.0543	14.1531	13.2695	13.8787	14.2269	13.9152	14.5718	12.6501	12.3031	12.8374	12.8777	14.5784	13.5295	13.7065	14.663	13.2066	11.5301	13.5537	12.5496	13.4448	13.6857	13.5372	13.9991	13.6348	14.4703	13.0773	12.9086	12.611	13.0956	12.689	13.8591	13.0145	12.7321	13.6185	13.0297	13.243	13.5947	13.6021	13.2781	12.6222
FKBP9	12.3284	12.7363	11.853	13.6627	12.6641	13.5348	12.4139	13.4756	13.3067	12.8224	12.7606	13.5889	14.3781	14.3727	12.9056	12.7495	14.5209	13.1298	12.8393	12.9742	15.0233	13.4352	13.3914	13.9102	12.9829	11.6435	13.7258	13.8853	13.6473	14.1019	13.3194	12.9802	12.8704	11.7805	13.367	12.8428	13.5733	14.3215	13.4005	13.7027	11.8436	12.525	14.1082	13.3631	14.288	13.5196	14.1965	13.3647	14.0269
PTH1R	11.0159	13.1939	12.7377	13.4323	12.0551	12.7029	13.9974	8.78536	10.6719	13.4853	13.4352	12.3374	11.9158	12.8126	12.1233	13.7442	10.5625	10.0641	12.5481	13.0315	12.0563	13.4898	13.6322	13.1828	13.2423	11.7719	12.4944	14.8218	13.6084	14.1729	10.7598	12.7091	9.59352	12.0346	8.62583	12.4561	9.38544	12.6077	13.4883	12.6625	12.6053	12.7786	12.9652	13.7989	12.3452	14.3802	14.3952	13.6897	11.8494
HNRNPUL1	13.1954	11.4241	14.7416	14.1943	13.9285	12.5664	12.8625	13.9177	13.8507	13.5784	14.0736	12.6059	13.4572	13.5289	13.0553	14.2296	12.7835	13.1305	13.1018	12.7398	14.8566	14.2173	13.6501	13.9749	12.2712	13.3511	13.3019	13.8406	12.803	13.5153	13.5613	13.857	14.3952	14.1389	13.4474	13.3479	13.809	13.612	13.6592	13.3007	13.2282	13.0854	13.8782	13.5222	14.7825	13.9793	13.7182	13.5052	13.1246
FAM129B	13.9644	13.7237	12.3959	13.4531	14.6149	13.4125	12.8218	12.7942	13.3803	12.7945	14.0344	12.2785	13.4192	13.9691	13.5304	13.6949	13.7903	12.7074	12.5813	12.9656	14.0009	13.8681	13.5507	14.0959	11.1989	12.2198	14.1444	13.9347	13.1895	13.8737	14.349	13.4358	12.9377	13.2833	14.0603	13.6993	13.5798	13.204	12.2139	13.9983	13.0118	12.9482	13.0193	13.1362	13.6941	12.8935	13.6705	13.1578	13.7737
ITGA11	12.4625	12.1441	11.3543	10.8226	9.6638	13.8069	12.3478	14.373	11.8027	11.5126	11.765	13.9431	10.1607	13.9934	11.3759	12.2966	14.0021	12.7365	12.844	11.5004	13.3412	11.7895	12.6911	11.8517	9.4127	11.6444	12.2073	10.7288	12.0123	12.3368	13.0836	11.402	11.9859	13.2874	12.2439	10.2309	12.7823	13.293	12.6959	13.0241	8.51012	9.13817	13.2909	12.4728	14.7424	14.3866	14.5724	12.1612	13.4083
SEC62	12.3953	13.127	12.553	13.9059	13.3704	13.4917	12.644	12.5298	12.3563	12.5406	11.5053	12.9789	11.9187	12.5855	12.4617	12.0109	12.7172	12.3415	12.2607	13.6522	14.0837	13.0409	12.286	12.3873	12.6561	11.6627	13.712	14.1857	12.4073	13.2263	11.6955	12.5246	12.0638	12.3271	13.5417	12.6227	13.7875	13.245	14.6823	13.0173	14.2592	13.7491	12.7262	12.8166	13.2688	13.4812	13.5721	13.8862	14.1109
ANXA1	11.8603	11.4334	11.7882	13.4262	14.8103	13.7605	13.383	13.2151	11.5168	12.2035	12.633	13.3634	12.82	13.1601	13.1082	13.1965	14.9048	13.1293	12.9058	12.8489	13.7396	13.4778	13.4207	13.8087	12.5657	12.7942	12.8286	12.9151	13.0175	13.3126	13.9083	14.2796	14.6794	12.3661	13.974	13.154	12.401	13.5586	13.2097	13.032	13.3649	11.5817	15.2406	14.4428	13.9432	13.4286	13.2183	11.9216	13.7449
CHPF	11.7925	13.0413	12.9932	15.4396	13.7061	14.1525	12.8205	12.9139	14.3841	13.1691	12.6755	14.1322	12.3843	14.7065	12.7835	13.1923	12.0051	11.7181	12.3681	12.149	15.1645	13.2959	13.0209	15.2524	12.2059	11.2315	13.8383	14.3386	11.8731	13.5306	13.5248	13.3788	10.5827	13.343	12.185	11.1551	14.3368	13.9746	13.1036	12.278	12.2373	11.6672	13.0608	11.1203	14.1973	12.6381	12.9794	12.6938	11.2023
2022-09-11	12.8867	13.5125	12.5101	13.1021	12.109	13.3138	11.3155	15.195	12.5674	14.186	12.6608	13.575	14.085	13.9844	13.3217	13.3451	13.5236	12.5628	13.8308	13.2304	13.4725	12.9227	14.0181	13.0425	11.1325	12.8525	13.3447	12.9492	13.281	13.4836	13.1103	13.8415	14.3084	13.4821	13.1224	14.1261	14.8228	13.5443	13.3724	13.7483	13.024	13.6944	14.5908	12.6726	13.4738	13.4297	13.5408	12.3998	13.7474
ARCN1	12.3396	12.707	13.7463	13.3728	13.6599	13.8843	11.1231	13.8081	12.6297	13.6953	12.786	12.7744	13.1225	12.5435	13.4119	13.4076	13.362	12.808	12.9203	12.5889	13.8728	13.1756	12.8621	12.5343	12.8242	11.8778	13.3233	16.089	13.5666	13.4235	13.3641	12.6702	14.0362	12.4355	13.1394	13.6531	13.9226	13.4986	13.2415	13.1714	12.7108	14.0369	13.8762	13.0364	13.4957	13.0851	12.739	13.1869	12.3859
MTND2P28	12.2544	13.3319	12.1737	11.7045	11.4679	10.5733	11.9738	13.7084	11.4914	12.0696	11.0551	13.6803	12.4996	10.7394	12.8459	12.6937	12.4082	12.8063	12.5419	14.3556	11.5304	11.4421	12.0991	12.445	13.3875	12.7654	10.8915	11.3464	14.0986	12.671	11.2576	10.119	10.9029	11.0179	6.41797	11.8571	10.3247	13.6349	12.808	11.5503	10.844	12.4607	11.9792	7.89998	12.731	13.9795	15.0108	11.6699	12.1758
HUWE1	14.0154	12.5031	13.9461	13.8114	13.9463	13.4889	12.0706	14.7737	13.7191	13.1806	13.9711	12.5903	16.0666	13.1875	13.6476	15.2369	14.3747	13.3042	13.704	13.3419	14.0961	13.8305	13.2312	13.9447	13.5952	13.6245	13.3744	14.2955	13.3742	13.0931	13.8614	12.7159	14.9119	13.9451	13.9313	13.2138	14.0475	13.575	13.1502	13.8237	13.109	13.0889	13.4775	14.6512	13.9068	13.4108	13.8021	13.8555	14.1567
NFE2L1	12.3547	13.1763	13.0075	14.9639	14.3522	13.8991	12.6032	13.6216	13.4463	13.6342	12.9422	13.4082	13.6685	13.8626	13.6219	13.7792	14.2678	12.976	13.5189	12.8307	14.4058	14.0673	13.8946	14.7329	13.6207	12.8785	14.3325	13.7362	12.6312	14.1183	14.3615	13.6888	14.5616	13.9279	14.208	12.9983	13.8526	14.3845	13.5162	14.0626	13.6729	12.8382	14.5908	13.9323	14.4341	14.0807	13.7043	13.5056	13.8096
CBX5	13.3526	12.3787	14.4677	12.7576	12.9884	13.4666	11.3056	14.0494	14.5509	12.1673	13.0342	11.9692	12.6958	13.6978	13.0429	14.0084	13.8843	13.4656	13.151	12.4523	12.6114	12.711	12.2286	12.094	11.7156	13.7498	13.1797	12.7861	13.0457	12.2759	13.7406	12.2825	13.3091	13.6982	12.7402	13.8458	14.1426	13.7323	13.4025	12.5967	13.0084	13.405	14.6035	13.9364	13.8174	13.4069	13.876	13.257	13.1983
NOTCH2	11.424	13.8855	14.3315	13.8102	12.9812	13.6835	11.4248	13.9065	14.281	14.0094	14.4291	13.7022	13.3277	13.4851	14.1302	13.8773	13.5361	12.8749	13.1776	13.763	14.9089	13.1828	13.6492	13.8863	13.276	13.6187	13.6536	13.1158	13.5848	12.5612	13.8192	12.3173	14.027	12.6355	13.3396	12.9892	13.9255	14.4721	13.7545	14.0601	13.6391	13.8505	13.3456	14.5039	13.8703	13.9499	14.0569	13.2777	13.7787
PCDHGC3	12.8102	13.0387	10.748	14.1926	12.5302	14.2049	12.3883	13.2143	13.5166	14.4538	13.3198	13.0642	13.1446	13.8351	13.4199	13.9553	13.8376	12.9567	13.0744	12.5654	13.4381	13.2307	13.9121	14.9354	11.6782	12.1012	13.4209	14.5388	13.1147	12.8664	13.859	13.6715	12.9897	14.1517	12.9573	12.6155	13.6624	13.296	13.301	13.341	12.7291	13.5236	13.8283	14.0824	13.1774	13.3457	14.5576	12.7634	12.8083
LAMB2	11.1001	12.7148	12.4393	13.3278	13.6608	13.0838	13.8448	13.2792	13.6858	13.2438	13.7524	13.8821	13.5034	12.8757	13.6885	14.1439	12.926	13.5137	13.2315	12.963	14.2477	13.97	14.7973	14.1992	12.8404	12.7316	14.0614	12.1743	13.3691	13.6693	13.3467	12.9511	14.0793	13.2032	13.3396	13.5022	13.4124	13.3705	11.5551	13.9048	12.9242	12.5783	12.4812	14.7836	13.5997	14.1706	13.4001	13.5299	12.2943
CD248	12.1661	12.3815	12.1938	12.1341	12.2345	12.0702	11.4453	14.3803	11.612	11.819	12.2405	10.46	12.7767	12.9469	12.5944	13.5133	11.5093	13.5087	12.1291	12.8357	9.25792	13.7159	13.3505	12.3974	8.85038	11.2524	8.74677	10.7353	10.1498	13.8274	13.1045	12.5487	9.33431	12.6577	13.1739	13.109	13.7693	11.6565	12.6285	13.5918	9.55349	12.6851	10.4523	11.5791	13.8929	12.1248	13.8534	10.8174	12.1694
HNRNPL	14.2725	13.4433	13.2275	13.761	13.7984	13.2076	12.6173	13.3442	13.3616	14.1308	13.2988	12.3513	13.8637	13.6587	13.746	14.2334	15.9526	13.2834	13.3246	14.1969	13.6555	13.7909	13.729	14.1566	12.818	13.1449	13.8907	13.5094	13.3623	14.1683	13.5802	13.9523	14.0517	13.8151	13.8584	13.9373	13.5073	13.4472	13.0883	13.6231	14.2827	13.4649	14.3044	13.9437	14.0518	13.5262	13.1705	13.6094	12.9259
PRDX1	12.5825	13.4294	12.3908	13.0924	13.5474	12.3592	12.5797	12.2749	12.5844	13.4648	13.7212	11.8457	13.4506	13.1165	13.9724	13.4105	13.0107	12.5349	12.4062	13.3384	13.8028	13.5576	13.3962	14.0753	11.9276	12.4024	14.4094	13.344	13.4232	14.2142	13.8966	14.1951	13.8908	13.105	13.9647	13.7816	12.2361	12.9278	13.1204	13.7185	15.8983	13.6708	14.1762	13.2383	13.7946	13.8069	13.1629	12.8002	12.997
VASN	12.1313	14.0783	12.1726	13.9916	13.2853	13.6678	12.111	12.5599	12.0882	13.1577	14.4931	13.0607	13.3415	13.0218	13.5996	14.1418	11.2995	12.1535	12.199	13.0999	13.7597	13.0915	12.9195	15.331	10.9387	11.4447	14.6427	14.2656	12.4164	14.0013	12.4009	13.5436	13.3961	12.6958	11.6541	12.2193	11.1877	13.274	13.2364	12.9856	9.94019	12.0205	11.5625	12.3926	13.7806	13.567	13.6711	11.958	12.0183
LTBP1	12.0978	13.451	12.1245	11.9272	11.0878	12.3526	10.9605	13.3757	11.9789	12.5843	13.9578	13.9974	12.6376	12.6806	12.3354	12.0217	12.4949	12.3116	10.4775	10.6742	15.2461	11.6894	13.0834	12.4014	11.4313	10.9509	12.9214	11.2811	13.2807	9.88057	12.0329	12.1502	9.80641	11.0984	12.7549	12.2553	14.9491	12.3433	10.951	12.5201	10.7267	13.3688	13.7323	12.4135	13.2607	13.6474	13.3102	11.8181	12.4786
MORF4L1	12.5513	13.2528	12.944	14.7467	13.4055	14.0107	12.264	13.6494	13.5442	14.1613	12.8608	13.5917	13.8352	13.9038	14.2097	12.9107	13.9514	13.5137	13.4296	12.7784	13.4093	13.4461	13.3387	13.6682	13.2557	12.9063	14.7207	13.7542	13.5287	13.7253	13.9348	13.7353	14.404	13.5326	13.9933	13.2966	13.6121	13.1304	13.3365	14.1087	13.8931	13.7392	14.1399	13.7391	13.3285	14.2759	13.1221	13.6289	13.5792
RCN1	11.1662	13.0251	11.5698	14.3501	13.2671	13.0268	12.0815	13.1394	12.9	12.3371	11.5844	12.0335	12.2708	13.0093	12.917	12.4261	12.4385	13.3148	13.3439	13.0453	14.7	13.3547	13.5093	14.3511	12.3186	11.4588	13.5767	12.9765	11.883	13.877	13.7066	13.1426	12.1633	13.0817	12.5356	12.9998	14.0344	14.1174	13.1679	12.716	13.4787	13.3816	14.198	11.8156	14.1438	13.1848	13.5108	12.9469	11.9543
CAPNS1	12.328	13.1237	13.2272	13.5801	13.4736	12.1159	13.4075	13.7963	13.8249	13.14	14.0328	12.5874	15.0932	13.4325	13.1529	13.7439	13.9683	12.7322	12.6419	13.2582	14.221	13.7528	14.2992	14.4457	13.0599	12.0356	13.7262	13.2678	12.386	14.1402	14.3252	14.0998	13.4321	15.461	13.3408	13.6191	12.6069	13.0932	13.5908	13.9248	16.8147	12.8663	13.5951	13.5789	14.5887	13.9983	13.887	13.1615	12.5679
KLF6	12.6271	13.6709	11.7501	13.554	13.422	12.7406	13.8934	12.6491	11.5032	13.1226	12.1995	12.3148	11.6782	13.0254	12.7732	11.9644	12.5412	12.4598	12.5294	13.0063	13.0821	13.3127	12.8502	14.4345	13.739	12.2549	12.1009	12.3079	12.3337	12.7942	12.1457	12.4556	11.5935	12.2802	13.5886	13.6393	13.7364	13.0708	14.1373	13.0703	12.9884	13.7442	13.1502	12.9869	12.1586	13.1955	13.7662	12.7675	14.0876
AC093484.3	11.6948	10.4043	10.6658	13.4184	10.2147	12.6948	12.6072	13.0251	13.2332	12.681	13.1302	10.7734	13.6601	12.4265	8.98097	13.9062	11.8545	12.5395	12.7087	13.2953	10.4199	13.832	12.7302	14.0693	12.5226	13.0591	14.294	13.9323	13.4659	13.1697	14.1306	16.0543	13.6845	15.5575	13.7722	13.0498	13.0718	12.7367	14.0418	12.6755	14.6834	12.544	14.1263	14.1961	14.0958	13.1087	12.3081	12.8917	12.68
WLS	11.3433	13.0421	12.2679	12.8293	12.3938	13.7237	10.096	12.8749	11.4969	11.7779	13.5005	12.2126	12.9087	12.61	13.5277	12.7704	13.1184	11.5624	11.0628	13.0517	11.4309	12.9397	12.3826	13.0187	11.9903	12.237	12.825	13.963	14.3649	12.2126	11.3667	13.236	14.9756	13.1755	12.829	13.5489	13.2463	13.3165	13.9539	12.7575	12.5746	13.5882	14.0474	13.578	13.5738	13.4419	13.1639	13.5362	13.4392
KANK2	12.1435	11.9255	13.2124	13.3032	12.1519	13.6472	11.3388	12.4811	12.3886	11.5214	12.9208	13.7896	12.0251	12.0654	11.7351	13.1798	13.3573	11.9452	11.6483	11.3448	13.7754	14.5701	12.5564	13.0408	12.8178	13.5833	11.2381	14.2501	12.3935	11.4632	12.8334	12.3606	13.1277	12.7614	12.9508	13.1961	13.8017	13.1947	13.5394	12.4424	10.2696	12.1778	14.215	13.5854	12.7372	13.1004	14.2659	13.296	13.6406
HTRA3	12.6164	13.1347	13.214	9.92995	10.5796	11.2528	11.7364	11.2349	8.60736	11.1686	13.3311	11.4349	11.769	11.4466	12.0765	13.2894	8.48936	12.3886	12.4499	12.6025	13.0575	13.5272	12.1142	10.1678	10.983	9.63684	13.9485	12.422	12.6338	13.938	12.8523	12.7656	8.49015	12.8268	9.30881	10.3942	12.9127	13.0797	13.0457	13.7547	7.20107	11.9848	12.7969	12.4395	13.1477	13.7346	13.0585	13.0787	9.58402
MAGED2	12.4697	12.9448	13.0877	13.7833	13.8771	13.0534	12.5173	13.5664	13.7881	13.5015	13.517	12.6677	15.7951	13.6035	13.3379	14.2552	12.9259	12.5343	13.376	13.5193	14.6938	13.6367	13.8873	14.1717	13.0836	13.3521	14.4569	13.3007	13.3548	13.9131	13.5281	13.4132	13.0267	14.7922	13.0678	13.6568	13.5819	13.8089	13.6673	14.1671	12.3363	13.8251	12.7023	13.6392	13.6636	13.8657	13.4818	13.1521	12.61
ITGA5	13.9304	13.5031	12.3859	12.1334	13.6246	13.0962	12.9148	15.1346	13.3687	12.065	13.3966	11.2607	13.7634	12.8184	12.8833	13.3331	14.4913	13.6994	13.127	12.2179	12.9851	12.8509	12.825	13.6089	10.6105	11.9221	13.6466	12.5643	12.2588	13.7255	14.6609	12.8876	12.4736	14.0952	14.6648	12.3497	14.3582	12.5294	11.8556	13.1598	10.209	12.6252	11.7216	13.3797	13.8193	13.2287	13.2698	12.3334	12.6908
MATN2	10.6819	10.5546	11.6024	12.5945	13.7545	14.4166	11.803	12.7114	10.7368	12.5985	12.1236	13.0904	10.5071	14.4541	11.629	12.4373	15.0551	11.6586	12.2311	11.2418	14.4342	13.2875	11.5359	13.1622	13.0936	9.72693	11.5267	13.8259	13.3062	13.9527	11.2753	12.0442	11.1102	11.3666	12.9795	12.7682	11.9198	12.5355	13.3459	12.8344	10.8739	11.3417	14.1495	13.495	13.8267	12.8056	13.0098	13.8675	13.3429
NCOR1	12.3501	12.8397	11.698	14.8656	12.5773	12.4048	11.6675	12.3383	12.2319	12.5573	12.2674	11.7853	12.7907	15.6361	13.081	12.8603	12.7172	11.9522	12.6738	14.4754	12.4957	14.5669	12.4958	13.5029	12.3519	14.539	11.9398	14.6727	13.0852	11.6752	12.9716	14.3304	13.4084	13.7692	13.7989	12.5611	14.0468	12.4579	16.425	11.8404	16.5781	13.8225	14.2665	14.3939	14.364	11.4489	12.9402	12.5654	15.2702
PTTG1IP	12.9948	13.7236	12.9428	12.9627	14.2942	12.9388	13.0188	13.3654	13.4482	12.9509	13.4472	12.7227	14.0853	14.0751	13.0868	13.5188	13.9275	12.9627	10.7582	14.6881	14.1994	13.8226	14.2606	14.2233	12.7908	13.0054	13.4303	13.0817	12.9969	14.4539	14.0934	13.2676	14.155	14.3322	14.5909	14.4171	14.3849	13.3653	13.1449	13.5811	13.3692	13.3453	13.3243	13.4549	14.0046	13.5088	13.2819	13.1911	12.1272
CAPZB	13.8557	13.4381	12.8731	13.2793	13.8939	13.1866	12.9257	13.8914	12.8807	13.2048	13.8244	12.8271	13.803	13.2522	13.2848	14.1869	13.2919	12.8595	12.5095	13.3091	13.3772	13.52	13.6828	13.7828	12.0718	12.2327	14.5529	12.9893	13.454	13.7842	13.9934	14.6046	13.2587	14.0115	14.928	13.6086	14.0139	13.4355	14.1328	14.1361	13.0303	13.0017	13.9471	14.2697	13.5669	14.1068	14.5414	13.0003	13.4628
ATP6AP1	11.5633	13.6925	12.8966	13.345	11.9645	12.7932	12.9334	13.2237	14.2359	13.9157	13.6721	12.3229	13.9357	13.5388	14.5806	13.2826	12.6811	11.9945	12.996	12.6895	14.1035	13.1495	13.8376	13.7335	11.3098	11.8979	14.9533	13.0344	12.3668	14.5042	13.4096	14.3984	13.7826	14.159	13.3308	13.4193	12.8618	12.7955	12.887	14.503	12.7175	13.5911	13.3243	13.5985	13.9827	13.7928	12.7425	12.8516	12.7834
CYR61	14.2545	12.2671	11.0121	10.624	12.8535	12.0046	13.7405	13.0059	12.3389	12.5106	12.7041	12.5441	12.5524	12.0906	12.3858	12.5714	11.3767	11.4864	10.8092	12.5957	11.0411	14.542	11.9972	15.8905	14.0167	10.2575	12.6376	12.7263	10.6415	12.3399	11.6991	12.0046	13.2988	14.339	10.564	12.9665	13.0698	13.1334	10.6427	11.2452	11.4505	14.7236	11.9009	13.8788	10.9497	12.9411	11.0301	11.9343	11.3122
GLUL	12.8008	13.9637	12.5343	13.8138	13.0322	14.0187	13.5562	12.4563	13.3087	12.9238	13.4478	12.5337	13.588	12.6035	13.7806	13.5069	12.8595	13.3594	12.2688	12.8246	13.6447	13.3187	13.4657	14.6912	15.5072	12.3234	12.6859	12.0997	13.0985	13.557	12.9512	13.8002	12.4748	13.1663	13.6644	13.6218	14.0911	12.3436	12.7677	13.3246	12.882	12.5645	12.6161	14.7039	13.3763	13.2819	12.725	13.3436	13.4826
FLNB	12.4247	13.4207	13.0411	13.0368	13.2437	13.4419	12.8056	11.8137	13.3599	12.6352	13.2323	13.06	13.4702	13.5737	13.3824	13.086	13.8739	12.3049	12.3213	13.2889	13.4266	13.954	13.9217	13.4542	12.1806	11.8583	12.9119	14.0097	12.9947	13.7226	13.307	13.12	14.3415	12.6878	13.2631	13.373	11.5645	13.4937	12.1312	13.2953	14.2333	12.8358	13.6192	13.8859	14.0919	14.2558	13.9181	13.5862	13.2025
PRRC2B	13.1764	12.7811	13.7061	13.4865	13.6608	13.6557	12.1343	13.2368	14.3463	12.8693	13.5704	12.8102	13.2233	13.4495	13.4539	13.8676	14.0674	13.19	13.1857	13.212	12.5251	14.2552	13.0452	13.6292	12.6891	13.9644	12.8147	14.1159	12.795	12.3621	13.5825	12.1609	13.5765	12.5464	13.3139	13.423	13.9787	13.2277	13.3074	13.2328	12.7651	12.348	13.706	13.5951	13.6185	12.2673	13.8078	13.1159	14.1185
MAFB	12.9331	12.5152	13.6419	12.8024	12.5722	12.2921	12.3424	13.6304	10.9372	12.955	13.5382	13.286	13.3673	13.5057	13.0016	14.2654	12.5715	12.2718	12.2487	12.5789	12.7086	13.4712	13.644	15.3664	11.6782	12.1083	12.4616	11.6464	12.8402	13.1592	12.7409	13.3462	12.0462	13.6687	14.3725	13.1329	15.0128	12.6593	12.8353	13.4984	10.8739	13.3733	12.0008	12.5984	13.0846	13.6772	14.4957	13.2649	13.9124
ANXA6	12.9806	12.3894	12.0433	13.4587	12.8475	13.6333	12.5486	13.1172	12.0194	12.8107	12.4952	12.7842	13.039	13.2963	13.4663	13.0797	12.23	12.6982	13.2094	13.1011	13.2614	13.6326	13.7589	14.1353	13.5761	12.3668	13.9042	14.0847	13.1138	14.0273	14.3326	14.0129	12.4975	13.5068	13.3314	13.506	12.5418	12.7501	13.8093	13.8937	12.1981	13.0759	14.2155	12.8676	13.3168	13.4775	13.4706	13.4012	12.3196
CCT5	12.5766	12.4784	12.0912	13.7092	13.3803	13.4003	11.6113	12.2254	12.2729	11.7452	13.0675	11.139	12.0081	12.2996	13.5546	13.2499	12.3623	12.5351	12.2269	12.9944	13.7461	13.0992	12.9544	12.5951	12.3044	12.357	13.9125	13.6543	13.8333	13.5462	13.6286	14.0105	12.9133	13.4899	13.879	13.2723	13.5531	12.5317	13.7974	13.5762	14.8745	12.8679	13.9804	14.2444	13.7721	13.3329	12.5874	13.0691	12.6376
SLC25A3	12.197	13.0136	12.9355	13.5732	13.4639	13.8787	12.7723	13.1924	12.9865	13.7962	12.7981	12.3004	13.5663	12.9327	13.0228	13.7881	13.9899	13.1608	13.2365	13.7294	13.1312	13.7215	13.5638	13.6818	13.8131	13.1235	15.1844	13.9928	12.7823	14.1864	14.0923	14.025	13.807	14.7593	13.6044	14.388	13.4014	13.3763	13.6151	13.8436	15.5107	13.271	15.3436	14.3524	14.0197	14.1154	13.7548	13.4658	13.0254
HNRNPD	12.605	13.3306	12.4917	14.1568	14.1264	12.8257	12.2264	12.2498	13.424	12.6644	12.2548	12.0653	12.7446	13.7602	13.954	12.4737	13.4865	13.2239	12.7647	12.969	13.0489	14.1584	13.8036	13.8997	12.363	12.8912	13.8948	13.2333	13.0362	13.2863	12.6944	13.5224	13.3114	12.875	14.1726	13.5798	13.6499	13.1931	11.8512	13.2517	14.4858	12.7527	13.8526	12.9802	13.2118	13.7861	13.1735	13.5892	13.0241
LAPTM4B	11.9789	13.5979	13.6313	12.7378	13.7341	12.887	10.4053	13.9795	13.5085	12.9401	13.5932	11.232	13.2773	13.9411	13.3736	14.0554	13.1958	12.3423	13.9196	13.6769	12.7125	13.3116	13.2349	13.2675	11.7316	11.4863	13.1314	13.4558	14.25	14.3601	13.1803	12.8898	13.9359	13.2243	13.3263	14.2275	14.8489	13.2846	14.3095	13.245	14.9008	13.3841	14.2004	13.3846	13.9077	13.1118	12.9022	13.5518	13.4554
SDC3	13.9842	13.1438	13.4728	14.3815	11.2781	13.5159	11.8684	12.9935	12.4517	12.493	14.1648	12.6671	11.8303	11.8185	12.6122	12.1523	15.6611	11.053	10.9663	13.7224	13.0218	13.8005	12.7684	12.4422	11.8078	12.397	13.0246	15.3101	12.7211	12.1702	13.5079	12.7826	11.7642	12.4363	11.5729	11.0919	12.6908	13.2978	12.1758	12.2852	11.5371	10.7399	13.4614	12.3937	12.0004	13.7485	12.9195	13.4478	12.8643
RUNX2	11.5458	13.5876	14.4207	13.1782	12.2978	13.1967	11.0147	12.9476	9.23905	13.885	13.176	13.3058	12.1726	14.0188	13.1725	13.4506	12.5061	12.8743	13.6154	12.7695	13.1854	13.2714	12.4982	14.0823	13.6858	11.6221	12.8112	14.0603	12.8372	13.2108	12.1854	12.1913	13.8746	12.3532	12.5699	12.7592	13.9293	13.3084	12.8608	13.1314	13.013	12.8931	13.8286	13.4324	12.8165	13.5694	13.5072	13.69	12.1501
STMN1	12.9127	12.6736	13.9937	12.7849	12.2353	11.9097	11.1932	12.3861	13.84	12.2815	12.9546	10.92	13.3008	13.0689	13.145	13.487	11.9297	12.2067	11.6278	12.5853	12.5227	13.4364	12.7917	12.694	12.9099	13.4942	13.8198	13.2985	12.9656	12.2656	13.1769	14.2387	14.4284	13.0714	13.6657	14.5931	12.5071	13.4461	12.5716	14.1916	13.4233	13.237	15.0568	14.1644	13.3948	14.7368	12.1447	14.0197	11.6242
RTN4	12.3556	13.4585	13.1264	14.0476	13.7903	13.7858	12.5663	14.3424	12.6412	13.1177	13.9465	13.6261	13.2839	13.5941	13.4132	13.9539	14.1841	13.041	14.3594	14.0576	14.8628	13.8555	13.5912	14.4676	13.2438	13.4269	13.8621	13.0069	14.0652	13.8189	13.3943	13.2354	13.6254	13.3704	13.882	13.1326	14.273	13.6205	13.4465	13.2879	13.4322	12.8453	14.7595	13.911	14.4575	13.5495	13.4274	12.5155	13.6256
SON	13.8095	13.6402	13.7817	15.6556	14.6011	13.4897	12.5627	13.7362	13.7608	13.0145	13.1395	13.3941	13.2421	13.958	13.7832	13.5015	13.6443	13.5762	13.1565	13.4415	13.8549	13.4477	13.141	13.2396	13.4934	13.8967	13.0867	14.5537	14.4066	13.3417	12.6727	12.5715	13.8485	13.045	14.2323	13.8639	14.4561	13.7975	14.9953	13.8365	14.3189	14.0125	13.8269	13.7622	13.7215	13.7831	13.8439	14.1394	15.2795
LAMA4	12.9294	13.1914	13.3923	12.6418	12.5333	13.5109	12.4322	14.2691	13.1102	12.5993	13.4413	12.4373	13.5008	12.4694	12.9336	13.6856	13.112	13.5415	13.1635	13.5507	14.2118	13.6946	13.0718	13.2095	12.8921	12.5429	12.6406	12.4625	12.9156	12.9648	13.3761	13.2877	12.0966	12.6213	12.5748	13.6007	15.2347	12.6956	12.3379	13.5878	11.5329	13.9294	12.1192	12.2674	13.7384	13.2654	13.2917	13.9536	13.6102
MTDH	12.3552	12.7471	13.008	12.8273	14.1299	13.0252	10.9964	13.5807	12.9518	12.948	13.0108	12.0409	12.741	14.2154	13.3211	13.8727	13.6729	12.5109	13.4355	13.8231	13.4027	12.8872	12.7117	13.0089	12.1896	11.1518	12.2669	13.5008	13.6948	12.9038	12.7086	12.2689	13.1977	11.6778	13.1259	13.5724	14.7355	13.6829	14.3916	13.4166	14.9068	13.1401	13.5148	13.2128	13.36	12.3752	13.1755	13.6785	14.0718
DPYSL3	12.1461	11.8627	12.7626	12.0411	12.5518	14.3098	11.3376	13.4053	11.6628	12.7538	13.3263	14.6522	11.1824	11.167	12.8518	13.3232	12.5152	13.0225	11.6603	12.2564	13.3672	12.6656	12.5001	13.061	12.8941	11.6079	13.5909	13.7558	12.6031	11.2171	13.5815	11.7717	12.58	12.049	12.9296	12.7132	14.0523	13.0209	14.1559	12.7164	10.3645	12.469	13.6207	11.9938	12.8301	14.5411	14.6721	13.0747	12.3983
NUCB1	12.3801	13.7314	13.2658	14.7908	13.3783	13.3837	14.1885	13.5836	13.7378	13.3121	14.1171	12.8054	13.415	13.535	13.1621	13.4075	13.4747	13.0782	12.1243	12.6957	15.0259	13.8315	14.1218	14.3138	11.7659	12.0085	14.1533	13.0957	13.0746	13.7429	13.8531	13.7371	13.7283	14.7119	14.0344	13.2232	13.4788	13.1512	13.4574	14.0249	11.7602	13.2307	13.04	14.2202	14.2136	13.7185	13.4421	13.3299	13.1673
MGP	9.21059	9.07477	13.1349	12.0657	13.707	12.6374	15.0301	12.8427	15.8505	12.2244	12.6016	15.1069	13.1731	10.531	10.2813	12.8862	13.9067	11.5745	10.777	11.0242	12.3163	13.173	12.0939	13.2324	14.3824	13.0422	10.3132	12.7115	12.5796	11.8145	13.1756	14.089	12.0543	12.8814	13.0785	11.7965	9.20004	14.4441	13.6098	11.7056	12.1764	12.3452	12.2222	12.9567	14.1391	14.5101	13.0474	12.9581	11.6828
MYDGF	11.6839	12.8421	10.9166	13.9461	13.8442	13.0714	12.2716	12.1651	11.4377	13.0069	12.0546	11.1979	11.9959	12.1067	13.4112	12.7399	13.1549	11.6481	11.7408	11.3943	13.9533	12.7372	12.9946	14.05	10.9086	9.88753	14.0646	12.85	11.7494	13.3267	12.9532	13.9785	11.9535	12.7576	13.6058	13.3865	12.2542	12.8529	12.7589	13.4373	13.3789	12.6311	12.461	12.8925	13.0185	12.8481	11.9657	13.0853	11.968
H1F0	12.0841	14.5794	12.5023	14.9937	14.0476	13.2909	11.5402	12.5592	12.5721	14.5608	12.0426	12.1581	12.2232	13.719	13.7249	11.886	12.7603	11.2945	11.655	12.3131	13.894	13.0714	13.3877	13.1438	13.6802	12.632	14.2102	12.4092	12.3034	13.8485	12.9013	12.4609	15.0471	13.0274	13.4348	12.1742	13.1538	13.9454	12.4777	13.86	10.5084	13.9711	11.4794	13.3164	13.798	12.113	12.1627	12.6929	11.7461
BCAP31	11.1228	13.2424	11.9697	13.2128	12.3449	12.441	12.3812	12.5447	13.3734	13.6274	12.8741	11.3502	13.563	12.7187	13.7234	12.391	12.7486	11.573	12.5012	12.1805	13.6417	12.9831	13.5208	13.5053	11.0878	11.6964	13.9957	12.8768	12.0687	13.8197	13.5471	14.6487	13.9652	14.1896	13.8812	13.7212	12.6028	12.4017	13.1321	14.0177	13.8921	13.4819	12.1487	13.2199	13.4241	12.861	12.6037	12.6728	13.0081
RAN	12.4647	13.009	12.4326	13.9015	13.2884	13.8378	12.0873	12.7726	13.6915	13.8557	12.6555	11.5494	13.1847	13.5232	13.1995	13.6173	13.6101	13.3498	12.9967	13.0785	12.9869	13.7295	13.5526	13.7478	12.8679	12.8325	14.3597	14.2528	13.123	14.2008	14.3471	14.6072	13.7316	14.2837	14.6376	14.4452	13.4431	13.5525	14.2232	13.8635	15.9777	13.3929	15.2963	14.548	13.8016	13.9188	13.2001	13.6632	13.0305
COL5A3	12.8425	10.7847	10.6305	10.9337	13.0365	12.7434	12.2447	14.3911	12.3295	10.8721	11.705	12.1515	13.047	11.7645	12.2449	11.8763	12.9446	12.7985	12.7299	11.1522	13.8086	13.8961	12.9972	14.3352	10.3579	11.065	11.2304	10.2744	10.9438	12.3761	13.6333	11.7262	9.97995	13.7555	11.9366	14.1296	13.5149	12.1069	13.0703	12.5952	9.23102	12.6012	10.6163	10.8763	12.7583	12.5821	13.0382	12.9188	11.8052
RPL23AP42	11.8636	12.1781	11.7101	13.3703	13.1812	14.2071	13.2572	13.864	11.6531	12.991	11.6251	11.7303	13.0103	11.697	12.1815	12.5105	13.029	12.4619	12.6318	12.8076	11.3697	13.7462	12.9712	13.4142	13.4931	11.4898	14.3129	14.3642	12.3232	13.5142	13.0786	13.4802	12.5151	12.8185	11.8213	12.531	13.2075	12.3096	12.971	11.7263	15.896	12.3101	14.9493	12.7484	13.2537	12.4358	13.2044	12.7979	10.903
JTB	11.5954	12.6737	11.9222	13.1322	12.7656	12.8957	12.0779	12.9757	11.8145	14.0359	13.2293	12.12	13.4986	11.775	12.0251	14.0566	12.7052	11.516	12.2438	13.1221	13.0972	12.5905	13.5094	12.5888	12.405	12.0975	14.86	12.4334	13.5078	12.8283	12.8203	13.8641	13.0335	13.0775	13.3137	13.1496	12.8461	13.7629	11.9566	13.541	13.9377	13.1119	12.1098	13.0183	13.1336	12.7185	13.0321	13	12.0166
TMED10	13.393	14.1415	13.3754	13.8994	13.1308	13.7557	11.8118	14.0147	13.8902	13.234	13.8424	13.3018	13.8492	12.964	13.1633	14.0573	14.3628	13.0773	13.3377	12.3718	14.6662	13.288	13.2676	13.7818	12.5393	12.8576	14.1559	13.6282	13.2208	13.7492	13.6525	13.5928	13.3531	13.5464	13.8453	13.7081	13.6026	14.0694	13.9063	13.8529	12.6267	13.8352	14.0619	13.6199	13.9137	13.5037	13.4241	13.2485	13.7873
HM13	12.678	14.0424	12.4431	14.0106	13.9342	14.5872	12.975	12.6746	11.9142	13.8094	13.5797	12.2233	13.7446	12.8516	13.2121	13.7727	12.4143	12.0668	12.8184	12.8788	13.7508	13.3203	13.3219	13.8504	12.0984	11.7284	14.0784	13.8201	13.0509	14.0036	13.7946	15.1946	13.3077	13.2831	13.2939	14.0777	12.7189	13.2767	13.6344	14.0115	14.0528	13.1335	13.2656	13.1442	13.3947	13.4616	13.4161	13.1556	12.5306
PLVAP	11.3257	12.6173	12.7032	12.3014	11.7659	12.2073	12.4514	14.2773	12.7166	11.9795	14.0326	11.581	14.8795	9.98494	13.5968	13.9505	11.58	13.0209	12.6309	12.0006	12.2857	13.7612	13.6676	14.4518	10.6076	11.8553	13.1088	10.7461	14.136	13.715	13.8328	12.8599	13.2963	14.8875	12.2428	13.4836	12.1407	12.3392	12.3329	12.7971	11.3906	13.232	11.6347	13.2782	12.7894	13.1878	12.6344	12.8893	12.0671
MYO1D	11.8106	13.2454	12.6581	11.5836	11.4555	12.5857	12.5433	13.3321	10.1994	12.4612	12.8092	13.2646	12.9919	12.0712	12.707	14.0497	12.977	12.5239	12.5782	12.7396	14.8526	12.8525	13.6358	12.8283	12.5787	10.4761	14.5659	11.3661	12.4352	14.0121	12.3802	11.8323	13.7152	11.1568	11.7922	12.4113	12.3904	12.2833	12.9765	13.6568	12.1304	12.9118	14.1828	13.712	14.1556	13.6957	14.2125	12.3342	12.6445
BCAT1	10.8637	12.0246	11.663	12.5904	13.8547	12.2755	11.1647	12.949	13.3099	13.5774	11.7767	12.1011	11.805	13.2186	11.9355	12.0262	13.6437	12.2687	12.1297	12.0685	12.0882	11.7169	12.2848	11.2184	10.7672	12.3046	13.5839	12.1902	11.7013	13.2252	13.0489	11.0862	10.4714	11.7976	13.4846	11.4988	13.383	12.6462	12.6337	13.4655	13.1482	12.6026	12.9804	12.2445	12.5649	13.6925	12.7546	11.7712	11.7062
DPYSL2	11.5208	12.9903	13.7892	13.5323	12.8525	12.8216	11.6233	13.0492	12.6383	13.8032	12.8947	12.0791	13.0109	12.7365	13.4378	14.3217	13.0476	12.3664	13.2519	12.7638	14.1465	11.8265	12.2344	11.2221	12.855	12.568	12.795	14.2748	13.8511	13.601	13.0513	11.4693	14.3623	11.8503	13.1328	12.9964	12.5086	12.5551	13.1436	13.8602	11.667	13.7268	13.2157	13.6946	13.8037	13.4243	13.2009	12.1227	12.0037
CALM3	11.9091	13.893	14.0279	14.0667	13.2802	12.4264	12.6548	13.7692	13.4497	13.7952	13.8891	12.9409	13.855	13.6806	13.7429	13.2948	12.3128	13.2266	12.5129	12.6725	14.1629	13.9832	13.997	14.2075	12.5218	12.3649	13.8302	12.6328	12.6535	14.0246	13.9922	13.8803	13.599	14.6708	13.4051	13.0883	12.7774	12.7152	13.4542	13.8304	13.6235	13.5732	13.6974	13.2774	14.2346	13.6555	13.3151	13.3071	13.1708
TPP1	12.4239	13.5672	13.114	13.4299	12.2741	12.8781	12.646	13.4177	12.0778	12.427	13.3681	12.7392	14.0782	12.5881	13.09	13.9256	11.7804	12.6806	12.3895	12.9817	13.884	12.9502	13.4406	13.4797	12.7923	12.2773	14.0642	11.535	13.3312	13.9928	13.1418	13.0439	12.8993	13.3098	13.6323	13.4096	13.0865	12.7814	12.7505	13.9162	12.2098	13.3997	12.7608	13.8707	13.8659	14.471	12.5392	11.9647	11.2942
IFI6	10.794	13.3554	10.4537	17.54	15.6469	10.5126	11.233	10.3385	12.1607	11.2876	13.2954	11.5515	13.4261	12.4599	14.4031	10.9198	13.1625	10.457	10.4359	11.0958	12.0262	12.4984	13.7099	14.7061	10.0572	10.7838	12.0906	9.75578	12.6844	11.6663	13.7879	14.3839	12.3052	12.2437	13.2733	14.1203	10.4857	13.978	12.6075	13.4132	9.88519	11.2448	10.6732	12.3509	14.7075	12.5696	12.3275	10.6419	11.6957
RCC2	12.7492	13.168	13.5355	13.9663	13.5559	12.7045	11.4908	12.913	13.6447	14.1579	13.9613	11.6419	12.9228	13.6535	14.0504	13.865	12.9157	13.017	13.208	12.5484	13.1322	13.5554	13.0585	13.5548	11.6454	12.8805	14.0068	14.0779	13.5343	13.2132	13.0786	14.1253	14.1616	13.8553	13.7706	13.9403	13.537	13.3932	13.2866	13.6219	14.0555	13.5607	14.5414	14.3502	13.3655	12.8643	13.1378	13.589	13.3625
PRDX6	12.8138	12.4715	12.6239	13.333	13.0569	13.3605	12.2172	12.9192	12.8235	13.707	12.998	12.1333	13.6704	11.6711	12.3101	14.1786	11.6946	11.966	12.4478	12.2347	12.8693	12.8474	14.0728	12.7427	13.728	11.5597	13.9938	13.9516	13.653	13.1296	13.6106	14.0425	13.3681	13.5904	11.7674	13.5063	13.5401	12.2263	12.6233	12.5874	14.6541	13.2944	13.0127	13.7138	12.8196	12.8326	11.8752	12.7111	11.9529
HDGF	13.4701	13.7995	13.5567	13.5548	13.317	13.4094	12.3988	13.4938	13.2012	13.6081	14.0283	11.9476	13.4193	13.1598	13.1516	13.577	13.5353	12.783	12.3714	13.6378	13.0138	13.9373	14.3504	13.3261	12.4369	13.6876	14.8137	13.4362	13.5495	13.8279	13.7039	13.7446	14.2149	13.6041	14.839	14.0057	14.1304	12.4985	12.2231	14.034	14.4612	13.2766	13.1655	14.3022	13.7859	12.8747	12.8129	13.5621	13.335
HLA-DPA1	8.05203	12.3749	12.0589	11.4586	10.5548	12.5851	13.8028	13.0787	11.1432	11.4276	14.0785	12.8683	13.5859	9.71071	13.1713	11.3703	11.4581	12.6251	12.2592	11.681	12.6383	11.1704	13.6997	12.6508	9.48551	12.3365	8.77267	10.3556	13.3254	11.6298	14.4107	11.0266	10.5316	13.1504	12.2013	12.9501	11.1256	12.4949	11.9628	10.2556	10.8952	11.9045	10.1587	11.7833	12.1591	12.0943	12.5317	10.0014	11.3583
AC004057.1	11.5822	10.2429	12.3662	5.3494	9.43903	11.1616	13.4525	11.6831	11.6776	11.3975	12.4203	14.0876	12.8721	9.42619	3.45885	13.5739	11.12	11.3925	12.509	12.8696	3.45885	3.45885	3.45885	11.9938	10.3233	12.7955	15.0988	11.3717	11.452	12.7219	13.0877	14.7407	12.6402	14.5309	12.2594	13.8039	10.9871	10.2244	14.03	12.076	14.3292	10.0166	12.7334	13.7628	12.7882	11.8277	10.2331	13.6152	12.0308
HNRNPU	13.2825	14.0608	13.388	15.0689	14.8122	13.4832	13.2046	13.0575	13.8544	13.6688	12.9925	13.1508	13.4805	13.9458	14.1517	13.7696	14.0943	14.0229	13.7749	13.6141	14.0309	14.3761	13.8825	13.8921	13.775	13.5186	14.0567	14.7945	13.4995	14.0749	13.4176	13.3745	14.0326	13.3214	14.039	14.4047	14.0411	13.878	13.7464	14.0089	14.6725	14.1357	14.803	14.0265	14.4124	14.0287	14.0029	13.8554	13.4941
MAN2B1	11.689	13.726	12.5605	13.3519	12.4662	12.8266	13.3433	12.2177	12.9036	12.6912	13.1299	12.1449	13.0658	11.7201	12.6304	13.4046	12.7716	11.8302	12.3472	12.0786	14.2768	13.47	13.2269	13.6631	12.2017	11.9307	13.8391	13.1873	13.358	13.6685	12.5876	13.0529	12.0667	13.4634	13.3042	12.86	13.4303	12.4778	11.985	13.6702	12.0753	12.1583	12.3969	13.7282	13.0497	13.6436	13.1369	14.5041	12.6605
PTBP1	13.0716	13.568	14.1738	13.7834	14.2638	13.73	12.3031	13.9854	13.3816	13.239	14.0174	12.7247	13.7175	13.497	13.6084	14.1896	13.6737	13.404	13.3225	13.1726	13.6918	14.1348	13.722	14.3667	12.8431	12.7671	13.7174	14.3437	13.0501	13.3424	13.3976	13.8017	13.7611	14.0705	13.4939	14.122	13.4648	13.7054	12.6447	13.4445	14.1615	13.2963	13.9258	13.81	13.5176	12.7514	13.2051	13.3252	12.8707
HAPLN1	9.62558	12.0511	10.8559	13.7673	14.3909	14.3656	13.1006	13.1557	14.4496	10.0304	11.517	14.7045	11.3613	13.6128	11.4	12.5428	13.7241	11.8799	9.95277	13.3436	7.88793	11.8018	11.76	12.851	14.1591	11.6689	7.21142	15.2564	12.6741	11.6792	11.8104	13.3486	13.9747	13.8216	10.1137	9.90291	8.23285	12.955	14.3065	12.157	11.9166	9.10607	14.5265	11.0865	12.4895	14.8736	12.7346	12.1587	12.1266
FRMD6	12.2695	13.0373	12.0612	12.7465	12.647	13.5417	10.6421	12.842	11.5224	13.622	12.4856	12.277	12.5691	14.0382	12.8942	12.8588	13.8861	12.4945	13.4365	13.515	14.112	12.8043	12.8228	13.7025	10.4302	12.0996	12.9936	13.369	12.9686	13.3187	13.2182	10.8722	12.9778	12.5573	12.0594	13.9059	14.2202	12.7263	13.3203	13.4911	10.6874	12.9334	13.7173	13.3664	12.9994	12.0321	13.2815	12.503	13.8526
FKBP8	11.8878	13.7201	13.3329	13.9642	13.676	13.1947	13.8841	12.7696	12.6275	12.3684	13.2218	12.177	13.0301	13.2038	12.6552	13.117	13.6502	11.5629	11.8736	12.2726	14.1594	14.0106	13.9457	13.8723	12.1523	11.6526	13.9709	13.6511	12.8338	13.7558	13.7576	14.5441	12.5785	14.8843	13.5341	13.3128	11.6623	12.7636	13.3183	13.6144	14.0552	12.7218	13.557	13.2425	12.5606	13.4958	12.8718	12.6524	12.854
ENG	12.5397	13.1231	12.3042	13.7148	12.8844	12.6954	13.3711	13.2591	13.0056	12.5238	14.3901	12.2478	14.958	13.088	13.7992	14.2119	12.9292	13.1576	12.9088	12.8854	13.4036	14.0519	14.0621	13.7757	11.0253	11.9959	13.6336	13.0274	13.6315	14.0513	13.7301	13.2788	12.429	14.7958	13.3182	14.4067	13.1384	12.8509	12.6632	13.3983	12.2394	13.2418	11.777	13.3959	13.4977	12.8602	12.9749	12.2266	13.0019
MFAP2	11.6321	14.3582	13.3407	12.7528	12.0946	11.9368	10.4952	14.8166	13.7086	10.2682	12.7008	13.388	11.5863	12.0794	12.808	13.3343	12.5625	12.5286	11.6787	13.6527	11.7505	12.6763	11.9355	9.6969	10.983	12.4781	12.2321	12.0395	13.0798	11.9615	13.185	12.8453	12.1432	15.4922	14.4372	7.77254	13.6453	13.1779	8.04626	12.6458	9.50913	11.6993	13.3285	10.0406	13.4796	13.5716	13.5585	12.954	12.559
NPC2	10.7348	13.2845	11.8574	11.7632	10.5548	10.6816	13.2437	12.9121	12.0187	12.0107	12.8994	12.3905	13.512	11.6224	11.7345	12.5525	12.6497	11.6491	12.2227	12.6172	13.3425	12.5807	13.3785	12.7905	11.6309	11.4349	14.9672	11.4075	12.2683	14.1099	13.6562	13.6859	11.1285	13.6419	13.4107	13.267	10.8539	11.8837	11.3775	13.4659	10.7237	13.3039	10.727	13.0426	13.5681	14.2633	11.8136	11.5477	12.4314
CAP1	13.3937	13.8782	12.8774	13.3933	13.5861	13.0385	12.2874	13.7518	12.2689	13.9947	13.5779	12.8625	13.8545	13.5594	13.5666	14.067	13.4912	13.1473	13.069	13.6061	14.6278	13.3502	13.8011	13.8629	12.5284	12.5351	14.5898	13.1701	13.864	14.4426	13.9863	13.4223	13.8803	13.0629	14.341	14.0366	13.2108	13.4572	13.983	14.3192	12.9843	13.884	13.5518	14.0773	14.0874	14.2937	13.8461	13.1495	13.4654
CLU	11.1869	14.5146	13.726	13.7392	14.4536	13.3634	17.1137	8.14237	11.4605	13.9669	11.1279	14.8048	12.9117	10.1324	12.1208	13.4153	15.0821	10.4743	12.9281	12.1544	14.745	13.9798	12.9023	11.8149	15.0823	10.2009	12.1494	14.7354	14.2771	11.9688	10.7712	12.048	13.4526	11.1568	12.2657	12.4946	8.06262	11.8515	11.6729	12.163	10.6751	12.6956	11.625	15.346	13.8014	14.4127	12.4307	12.7141	11.1731
MRFAP1	12.5215	13.2825	13.0031	12.3873	12.3868	12.6696	12.4886	11.9635	13.2365	13.308	12.283	12.3393	12.8734	13.318	13.4648	13.531	13.0039	12.6629	12.2566	13.0438	13.0562	14.0176	13.4529	13.8485	12.4549	12.3585	14.6231	13.1024	13.6081	14.3934	13.258	13.0109	13.9948	13.3882	13.8167	13.1448	13.5296	13.7381	14.0196	13.8342	14.3194	13.3686	14.6881	14.3209	13.1064	13.9871	13.0918	13.0959	13.1138
ERRFI1	14.2918	13.148	10.8303	11.6178	12.0124	12.8232	12.2145	12.7915	11.8264	13.2222	12.0688	11.4532	11.5303	12.624	12.8099	12.8442	12.7613	10.8122	13.2347	12.1662	13.649	13.061	12.6334	14.5555	11.9866	11.9237	13.3332	13.1311	13.2647	13.6247	11.519	13.4712	12.2746	12.7446	11.2504	13.3766	12.6883	11.896	12.8131	12.5305	10.9676	12.7829	12.4104	13.2084	12.0022	12.2026	11.0987	11.6731	10.7444
ATP6V1B2	11.4257	14.1703	12.9314	12.3515	12.4747	11.4325	12.761	12.3975	11.6703	13.2082	12.4116	12.7277	12.9608	12.026	13.0858	13.4303	12.2797	12.3506	13.1914	13.0516	14.0745	11.8937	13.3984	11.5265	12.0826	11.5684	14.863	11.2973	11.9654	14.5235	12.8661	12.7074	11.8355	11.7027	13.4484	12.0179	12.1501	11.1093	11.8689	14.6247	11.508	13.2065	11.736	13.056	13.691	14.7006	12.2186	11.9801	11.7792
AES	12.4714	13.1909	13.7306	13.9828	12.7395	13.147	13.2005	13.306	12.4966	12.1517	13.5246	12.9445	12.9402	13.1153	12.62	13.3471	13.4137	12.6277	12.5614	12.978	11.5377	13.6645	13.3929	14.1715	12.1751	11.5004	13.7814	13.8444	12.6592	13.1511	13.5659	14.4065	13.5086	14.2637	13.4153	14.0357	11.9444	13.5221	12.1488	13.4657	13.6235	13.0387	13.7925	13.41	12.1044	13.1013	12.8102	13.7367	11.7612
NRP1	11.3734	12.6295	11.7077	11.5923	11.7395	11.9338	11.7951	13.4902	11.807	13.0941	12.5559	12.5497	13.1948	11.6157	12.4982	15.0561	11.1513	13.1131	12.3719	12.1371	13.0906	12.3875	13.4257	13.3671	11.619	12.5559	12.6789	10.5332	12.9044	13.997	12.2348	11.1218	14.2868	12.3721	12.3239	13.8209	13.6815	11.8592	12.6263	13.6362	9.4562	13.0197	12.0644	13.2359	12.7541	13.9502	13.3045	12.1358	12.0454
DST	11.4677	12.6993	12.1245	12.3956	13.1745	13.5009	11.5071	11.861	13.3303	12.6871	12.2779	12.7726	12.4221	11.6898	13.6387	12.8707	14.0089	13.176	12.3318	12.0395	13.0274	12.4846	12.8229	13.5857	13.1058	12.4898	12.4643	12.7203	11.2789	12.053	13.2689	11.6134	15.0926	10.7194	14.192	12.2277	15.2541	13.6397	11.7091	13.5431	12.2841	12.4283	11.8283	14.6384	13.6684	12.7306	14.0826	12.7645	13.2197
ATP6V0B	12.1498	13.7447	11.6505	12.5686	12.5381	11.4896	12.5412	12.3917	11.3693	13.172	13.681	11.3696	12.9598	12.3524	13.1469	13.2626	11.8063	11.4632	12.0894	12.5437	13.0714	12.8029	13.362	13.7855	10.8286	11.4411	15.2746	11.9283	13.2095	13.9711	13.296	15.0699	13.0669	13.5788	13.6451	13.1259	11.3433	12.5917	12.5811	13.9085	13.5214	13.2008	12.5557	13.6144	13.5281	13.4661	12.6218	11.962	11.7898
FURIN	12.9071	13.4943	12.1504	12.7378	13.0272	12.4727	12.0743	12.7705	13.1787	13.7528	14.1333	10.8987	13.719	13.8449	13.8134	13.5223	12.5689	11.8754	12.658	12.0589	13.0045	12.4602	14.03	13.9725	11.0388	11.9679	14.059	12.021	13.0653	13.5425	14.0631	13.4304	13.6953	14.0916	12.6748	14.1798	13.1745	12.5408	12.3192	13.4855	12.7194	13.2988	12.0041	12.7793	13.8365	13.2248	12.7633	11.8883	12.5919
WASF2	13.2018	12.9776	13.8479	13.2589	13.7114	13.6792	12.4604	13.7962	13.3491	12.9456	14.477	12.9074	13.6345	13.0452	13.2419	14.1937	13.2657	12.681	12.2889	13.1314	13.5568	13.8797	13.2326	13.279	13.4677	12.9499	14.0361	13.5979	13.5611	13.0829	13.901	12.4987	14.6077	13.3546	13.9821	13.5394	13.5684	13.9079	14.0919	14.0491	12.461	12.4035	14.7669	13.7961	13.7857	14.4733	14.3435	14.1231	13.8699
KHSRP	12.6492	13.1972	14.1566	13.6231	14.522	13.1625	11.9762	13.31	12.4547	13.1806	13.2212	11.6879	12.9895	12.5203	13.4406	13.2346	14.1821	12.8568	12.1736	12.2314	13.5322	13.0816	12.8182	13.9478	13.2012	11.9224	12.4378	14.1865	12.0812	12.472	12.5818	12.6174	12.6768	12.8672	13.7728	13.764	12.6609	13.1147	12.9178	13.0662	13.7048	12.974	13.7141	13.5376	12.7275	12.5735	13.1232	13.6972	13.2264
LSP1	9.41379	12.396	9.17779	12.5699	12.395	12.9309	13.1664	13.2108	10.309	10.5202	12.1643	12.2102	11.628	11.4357	11.2049	10.6088	12.2264	12.5495	10.4765	11.0686	14.423	14.5065	13.5391	13.5582	12.4857	11.8243	13.027	14.6183	14.3482	13.3744	13.4548	13.292	11.3895	12.3528	12.9026	12.3767	13.7995	12.6387	11.7869	12.912	11.1519	11.2912	12.3574	11.0492	10.6678	13.5891	13.5275	12.7047	12.0295
MPZL1	12.3469	13.4015	12.2487	13.9216	12.4229	13.5608	11.4407	13.2403	12.3116	13.1869	13.3623	12.6319	13.4745	12.9345	12.7702	13.979	14.3094	12.0466	12.66	12.5215	14.0024	12.9582	13.2268	12.4589	12.556	11.0262	12.9464	12.9788	13.992	12.6761	13.3163	13.3962	12.4199	13.4956	14.0629	13.5271	14.7069	13.126	12.5871	13.1035	12.2693	13.7641	12.556	13.1348	13.5385	12.4035	12.6733	12.8814	13.2888
GRINA	11.6612	13.3803	12.9268	12.9294	13.2773	13.2266	12.4167	14.1616	13.2328	12.5763	14.4501	12.0344	14.0928	11.9888	13.2641	14.0116	12.916	11.8319	11.9815	13.8437	12.6775	14.1555	13.157	15.1844	11.7058	11.9203	12.86	12.2091	13.0628	13.0022	13.4374	13.2869	12.1068	14.4016	12.8045	14.1958	11.7324	12.7446	12.9212	12.2381	13.6511	12.4387	12.5842	12.4502	13.1596	12.3359	12.7459	12.1969	12.863
PTPRS	11.377	13.1215	13.7351	13.1848	11.6968	13.103	11.6578	12.5474	12.1635	13.8789	12.976	12.5472	12.1179	11.0891	13.4361	13.9146	12.6017	11.9303	13.1157	12.5002	13.2794	12.5158	12.3989	13.1626	14.6523	12.1571	13.1914	14.9925	12.7662	11.1117	11.3712	10.9912	11.701	12.0393	11.0212	13.1739	12.3889	13.5233	12.6977	13.7343	11.2318	11.9504	12.9733	14.6956	12.319	12.2916	13.733	14.3041	13.6065
COLEC12	12.2342	12.9259	12.3022	12.6153	10.9935	13.7191	12.2868	11.3789	10.5589	11.1325	12.4359	12.5504	12.717	12.0522	13.6429	13.1331	11.5332	12.0151	11.4644	12.5367	12.9398	13.2059	12.7828	12.4788	13.0427	11.6336	13.6718	12.6881	11.388	14.4352	11.2833	11.3188	13.2501	11.6764	12.4066	13.3598	13.682	12.8863	11.6449	13.7311	9.78	12.9538	12.827	12.71	14.0992	12.8211	13.9005	13.5399	13.0847
NEO1	11.6795	12.1283	13.6823	13.7251	9.96862	12.6109	10.7484	13.2958	12.5838	12.818	12.0557	13.5383	13.4844	13.6986	14.1287	13.1645	12.6557	11.5337	13.0607	12.3543	11.3662	12.4962	12.9042	13.2282	12.2353	12.2296	12.1804	13.7228	12.6658	12.9891	11.5682	11.9045	14.1605	14.4635	12.2747	12.0612	11.8181	13.5104	13.5199	13.3094	11.766	11.4877	13.318	12.9639	13.107	13.3774	12.6884	12.5106	13.3336
TOP2A	12.6451	11.7799	14.3314	12.8283	13.8144	13.0494	9.22763	13.6624	12.7279	11.9478	12.5669	9.91827	13.4264	13.8917	13.4313	13.5484	13.5768	13.4907	12.8741	12.4967	12.6009	12.6347	12.2897	11.8373	11.6018	13.1922	12.5141	14.1111	12.244	13.1476	12.5524	12.6573	14.1448	11.9219	12.6762	13.2079	14.2144	13.2695	12.5408	13.1718	13.0903	12.8634	14.7894	13.4663	13.8368	11.934	13.0467	13.2228	13.6757
AQP1	12.998	11.9729	11.7716	11.9298	12.3286	13.0729	10.7337	11.7291	11.9965	11.5341	13.6627	12.6517	13.3846	13.7732	13.0645	13.4185	12.7024	13.3705	12.5803	11.7751	12.9777	13.6169	12.9403	12.8605	12.2081	11.9867	13.6117	13.6941	14.5795	12.1255	14.534	12.1257	12.2569	12.8542	11.0951	12.4729	11.0079	14.0196	13.0654	12.7664	10.4135	12.2226	12.5581	14.2124	13.1909	11.4272	14.8191	12.9282	13.8157
ITGA10	11.3571	11.8656	12.6708	12.6936	10.494	10.9719	12.5648	10.2775	11.2331	14.2303	12.6655	12.3429	12.3037	10.5292	11.0218	12.9123	13.856	11.956	12.9585	10.798	13.5518	10.6658	12.5817	11.9689	12.887	11.4301	12.2015	7.09133	12.9223	11.832	9.17895	10.2798	12.7854	8.14595	10.946	12.2467	13.7703	13.0024	9.08125	13.9251	6.58444	13.105	10.4695	13.7186	12.2569	12.2948	12.6147	10.3475	10.3987
MCL1	13.975	13.37	12.751	15.335	13.3165	13.2209	13.7065	13.636	12.8952	13.6523	13.4589	12.2181	13.1892	12.5305	13.424	13.2347	14.1912	13.0524	12.8856	13.1051	12.8526	13.4446	13.4327	14.1573	13.9629	14.0372	14.2974	13.2298	13.4123	13.3555	13.3163	13.6093	14.9392	12.8951	14.3406	13.2052	14.6136	14.3645	12.0612	13.2671	12.2967	13.9088	12.3524	13.3578	13.2941	12.9112	13.6232	12.7221	13.3962
EIF3A	12.0342	13.4671	12.041	13.7377	13.5567	12.9079	11.1357	11.973	12.6654	12.1009	11.9183	11.8989	12.4018	12.4675	13.1785	12.2376	13.326	12.8663	12.2985	12.5044	13.0246	13.7883	12.9118	13.0936	12.5957	12.6706	13.2146	13.6671	12.5708	12.4296	11.9167	11.8433	13.8338	12.4912	13.6034	13.5795	14.0608	12.1432	13.0333	12.8437	13.3907	12.67	13.5247	13.993	13.0175	12.796	12.8639	13.8777	13.5702
CCT7	12.2056	13.3783	12.2467	13.8836	13.4695	13.4524	12.3562	12.6929	12.9792	12.8086	13.1826	11.6516	12.9074	13.027	13.4657	12.9928	13.1506	12.4264	12.1914	12.997	13.4316	13.585	13.36	14.3744	11.9279	12.4563	13.6574	13.8831	13.2401	13.9892	13.4317	14.958	13.086	14.2326	13.7748	13.0036	13.1159	12.729	13.4934	13.4784	15.3037	13.0375	14.4292	13.7306	13.5865	13.2218	13.0562	13.277	13.2678
SLC7A5	14.1771	11.3933	11.3225	13.0864	13.8955	12.1022	11.6062	12.8727	14.7595	13.7668	13.6262	8.35733	12.5181	12.8863	10.7805	12.3903	13.8461	11.2797	12.2355	11.925	11.533	12.0955	12.1293	12.2711	8.94456	9.48099	13.9379	11.0356	11.0732	12.1203	11.658	9.98939	12.874	14.3877	13.0883	11.9738	11.9365	10.7776	12.9574	12.9809	14.1202	10.8428	13.4183	12.9788	10.1968	11.1614	11.8408	10.8803	12.1621
CDKN2A	11.5011	7.14947	12.1147	11.4708	13.7014	12.3444	9.44182	12.8163	11.4312	11.384	13.1053	11.6239	11.355	5.85994	13.4932	11.7763	13.129	11.9053	5.34905	11.2864	11.6444	13.3006	13.3985	7.49389	11.3602	11.6779	12.6812	12.0759	12.6976	11.3923	7.66362	13.9345	13.7722	14.2037	12.8653	12.9225	13.4064	13.0375	5.92959	13.1054	14.34	12.1279	12.7988	12.625	12.8035	11.6335	12.3098	13.3699	11.4794
EIF4A2	11.4558	13.1128	13.2584	13.2117	13.73	13.9397	12.1384	12.5997	13.5113	12.698	12.8118	13.5541	12.1117	11.7917	13.845	12.1892	13.3038	13.2678	12.3101	13.0087	13.6962	14.3237	12.7231	13.0959	14.7295	13.4641	13.4736	12.9204	13.3801	13.2844	12.4828	12.7018	14.1121	11.7272	13.4695	12.4779	13.7298	13.1905	11.4738	13.6015	13.6837	13.0309	14.0395	13.3122	12.9306	14.0209	13.4046	14.6578	12.0183
TNRC18	12.8795	13.076	13.1812	13.3047	13.4767	12.8701	12.8434	13.2769	13.5322	12.7124	14.1796	12.9925	12.9847	13.7284	13.4474	12.6282	13.9285	12.7484	13.0673	13.0208	13.8811	13.4195	13.12	14.1243	11.9168	12.9512	12.2238	13.8378	12.9625	12.4699	12.5649	11.9095	12.572	14.6278	13.6137	13.9078	12.9911	13.4338	12.8556	12.9927	11.5464	11.9988	13.0418	12.9456	13.1077	12.1873	13.3124	13.4013	13.5802
PMP22	12.6947	12.1943	11.5956	14.2473	13.0872	12.7398	12.0706	12.535	13.4359	11.7865	13.2926	11.8632	12.6232	16.0057	12.4393	13.9988	13.0194	12.0621	11.9758	13.5935	12.2272	14.0395	12.1498	14.3321	11.8502	14.521	11.9252	13.8431	14.1752	12.5499	12.778	15.1813	9.80834	15.6474	13.2277	11.7202	13.8173	12.3948	13.9046	11.3035	11.5252	11.7057	14.9706	11.3743	13.5883	11.9485	12.0594	10.7326	12.9668
GTF2I	12.7541	13.2685	14.312	13.8531	12.4053	13.6795	12.3824	12.9767	13.0448	13.4568	12.9907	13.0617	13.0368	13.9373	13.3946	13.2642	14.7961	13.3302	13.5917	14.0778	13.8592	13.3916	13.529	13.6645	12.545	13.2626	11.9145	14.5504	12.7151	13.4809	12.5062	11.7499	13.7895	11.5195	13.3134	13.4737	13.6865	13.3811	13.6577	12.2766	13.0596	13.661	14.3771	14.2181	13.891	12.8474	13.5263	13.8331	14.1343
CDC42EP1	12.385	13.4619	12.5554	14.1114	13.7175	13.3545	11.3994	13.0999	11.2739	13.0894	14.3312	12.528	13.3755	13.7912	13.8312	14.0493	11.3029	11.2816	12.618	13.9033	12.5172	13.4423	13.2757	14.3752	10.6787	10.9437	12.2178	13.3461	12.5105	13.8522	13.3303	13.9402	14.0312	15.1323	11.1883	12.7828	11.8446	13.4437	13.4704	12.4926	12.7709	12.7315	12.8443	13.2195	13.7285	13.1094	12.7862	12.8185	12.2123
WISP1	11.1838	12.4228	12.6556	10.5532	9.54018	14.0733	9.33383	12.3081	8.55606	14.3492	12.4379	12.5456	7.72289	9.64835	13.5332	13.1942	11.0458	12.5966	9.11443	10.3991	9.41342	11.4668	12.5462	9.29225	10.321	10.5757	11.5855	13.0748	13.2333	12.0476	11.6308	9.44323	13.9058	6.42639	12.1829	10.9303	14.5662	11.9826	10.8143	12.9504	5.45024	12.6215	12.0257	10.0384	11.3565	12.904	13.5457	9.62213	12.5869
MT2A	14.4241	12.2325	10.2876	14.5445	14.2657	11.8592	13.7691	13.8729	9.642	12.4637	12.9108	9.55262	11.6514	10.4167	11.1337	12.5133	13.3005	11.9425	11.2715	10.6526	12.5526	13.2734	12.9515	15.354	13.2678	10.8485	14.1586	12.0298	12.5188	12.3535	13.0377	14.7608	12.1693	9.93374	13.9071	11.3682	9.8889	12.0251	12.3289	12.3977	10.9267	10.7514	12.716	12.7063	12.6186	11.9321	12.6523	11.2338	10.9079
SCD	10.8482	12.0775	12.7502	14.3752	13.2631	12.0656	10.3461	12.2023	13.6588	14.932	11.7244	10.2097	12.5394	13.5392	12.5428	12.5327	16.0609	12.8824	11.9698	13.4097	10.8238	13.8729	13.0125	12.4368	13.3429	11.9633	11.9983	13.8522	11.5506	13.4805	12.0767	13.0775	12.8538	12.6819	13.0825	13.2071	13.9913	12.0487	11.5058	13.1973	13.5797	11.676	13.5554	13.5298	13.6228	12.1108	11.7429	12.5738	15.1731
SQSTM1	12.3665	13.6063	11.7558	15.309	14.2388	14.195	13.1006	13.3432	13.2557	13.1995	14.2154	12.9256	13.0728	12.6498	13.0968	13.5503	14.3255	13.4844	12.6727	12.3737	13.2982	13.0089	13.2871	14.0467	12.9639	12.6369	13.9148	13.1381	12.6684	13.7468	13.6917	13.6663	12.7488	12.5883	14.5499	13.3198	12.7563	12.9325	12.8018	13.942	13.2566	12.4114	13.1636	13.0111	13.3905	12.8432	12.3739	13.1571	13.6444
2022-09-02	13.1181	14.5496	14.0782	15.2668	13.4995	14.1653	12.448	13.6963	12.8183	12.4916	13.6803	14.3149	13.6849	14.404	13.2128	13.6276	13.7297	14.0958	13.8481	13.105	15.7227	13.9983	13.5298	13.5355	13.6644	13.0867	14.1421	13.782	13.1909	14.6667	13.753	13.1988	13.6289	13.6697	13.5797	13.6578	14.1787	14.6018	13.5026	13.4995	13.6111	13.872	14.8719	13.4435	14.5227	13.6136	13.4581	14.0236	13.3579
S1PR3	11.4309	11.6652	11.5548	13.4327	10.8511	12.5073	11.762	12.748	10.0863	12.5908	12.867	11.0018	13.0569	13.2408	12.619	11.9783	11.791	10.7663	13.7582	12.6077	12.3284	14.0156	12.7227	13.3898	10.9016	12.0993	11.2325	12.8212	12.5148	13.9108	12.6094	12.2045	13.182	12.8522	10.5456	13.3104	10.5758	12.1144	12.859	12.173	11.5682	13.4426	12.1446	12.5691	13.0089	11.8931	12.3834	12.5518	12.5154
ILF3	12.6176	13.2611	13.8273	14.038	13.8981	14.1996	12.9119	13.1574	13.5924	13.2366	13.1514	12.7326	13.1142	13.0248	13.6396	13.7458	13.8876	13.3667	12.9232	12.9664	13.5478	14.4143	13.2877	13.9145	13.4311	14.0301	13.6792	14.0736	13.186	13.4954	13.2689	13.5463	13.598	13.9233	14.1079	13.8608	14.1804	13.4946	13.3902	13.8235	14.2205	13.0434	14.3584	13.8978	13.4379	13.2707	13.9197	14.2449	13.7852
HNRNPM	12.3715	13.6006	12.5519	14.0271	14.2833	13.1954	12.1053	12.2773	12.8818	12.2525	12.5978	11.6112	12.5013	13.2124	13.7172	12.9143	13.7325	12.3974	12.582	12.2264	13.632	13.8585	13.2252	13.8718	12.3584	12.3838	13.7783	13.7891	12.9627	13.493	13.0386	13.5649	13.2306	13.1681	14.1826	13.6914	13.6701	13.3179	13.4774	13.7164	14.3418	13.2014	14.216	13.9208	13.325	13.3469	13.5483	14.021	13.3891
CTHRC1	10.0299	13.6327	12.2168	10.7594	12.4729	12.9223	9.90911	14.2411	12.3692	12.1893	12.8473	12.5777	11.4847	13.0218	12.7702	12.8258	13.2057	12.6691	12.7891	11.9778	13.5278	13.2106	12.4181	13.3173	10.1418	11.2256	13.2305	10.8317	12.4374	14.1597	13.1683	11.6882	12.6457	11.6991	12.4505	12.6151	16.0112	14.0822	12.8553	12.2507	9.70938	14.0504	11.9505	12.2977	13.8225	13.3436	13.5507	12.1508	12.9525
TECR	12.1614	11.911	13.1825	13.9359	13.6363	14.4565	12.7023	12.6901	13.1348	11.8046	13.1151	11.3257	12.7773	11.7716	11.3654	13.8615	14.563	10.9056	11.0091	11.9471	14.1078	12.7819	11.9754	12.7057	13.1508	11.7116	12.901	14.0374	13.202	12.6462	13.0489	14.1425	11.9737	13.7364	13.3051	13.5235	10.9242	13.6026	13.331	12.5424	13.6285	12.1935	14.2391	13.358	12.4294	12.7021	13.538	13.6487	12.5993
BTF3	12.3602	12.9094	12.4135	12.9033	13.331	14.2321	13.1619	13.1924	12.4473	13.2304	12.7631	12.3641	13.059	13.1749	12.4842	12.8578	12.3224	12.8416	12.4668	13.5031	12.4697	13.4168	13.1809	13.8362	14.2113	12.1774	14.4664	14.5164	12.4876	13.8466	13.7368	13.9897	12.3087	13.3845	12.7897	14.2738	12.6499	12.5609	13.3187	13.2502	15.4621	13.0773	14.5837	13.6718	13.0212	13.4699	13.3203	12.8866	11.6652
SRPRA	11.8668	12.0642	13.1268	13.9338	13.7861	13.2358	11.9613	13.4113	12.2756	13.3084	12.4419	12.4708	13.15	12.115	13.0645	13.1932	13.2558	12.3064	12.6801	12.4007	13.8416	13.3041	12.876	12.9254	12.5659	11.5424	13.8082	11.5936	13.4564	13.5851	13.2889	13.3952	14.6302	13.3608	13.4122	13.2684	13.4349	13.6705	13.3968	13.7066	12.539	12.7771	13.5827	13.3216	13.4913	12.8906	12.0631	12.8582	11.9212
NNMT	13.2433	11.9797	8.21657	11.5005	14.0989	13.5632	13.5338	13.5092	10.161	11.6199	10.9919	11.392	10.5676	11.4277	10.8519	12.029	13.2301	12.5403	11.9815	10.7648	12.3893	12.4248	12.6028	13.2927	12.4223	10.7269	12.9292	12.1599	12.215	13.0171	13.9958	13.5791	8.56972	13.7009	13.311	12.1553	13.835	11.8601	11.9095	12.3362	8.46077	10.8917	13.0746	12.7508	12.1594	12.1243	11.6983	12.1703	11.423
SDF4	13.025	13.8914	12.7675	13.9494	13.2802	13.2468	12.9687	12.963	13.2959	13.0805	14.0028	12.4085	12.4835	14.0695	13.7184	13.1589	12.9625	12.5088	11.9638	12.8464	14.3781	13.6063	13.7917	15.0449	12.3352	12.0612	14.5647	13.541	13.4136	13.688	13.1905	14.3428	13.6938	14.0058	13.7752	13.394	13.5401	13.5773	13.6189	14.1466	12.942	12.8411	13.0802	14.1337	14.0703	13.0866	13.2532	13.5748	13.0504
RNASE1	10.7667	12.6476	11.551	12.0692	12.8842	12.388	14.0651	11.3128	12.105	12.0474	13.8992	13.2544	14.1943	13.059	12.0309	12.9739	11.5303	12.3883	11.4593	12.5455	12.5542	14.1353	14.8201	15.0729	10.7508	11.7597	12.0673	10.9909	12.3206	12.0537	13.8051	13.7934	10.6907	15.1728	13.7914	13.1079	9.39811	12.0291	12.2031	11.4695	13.4533	12.6003	11.441	12.9587	11.9142	13.2117	12.1278	11.0189	12.052
ASPH	11.4937	12.4595	12.9729	12.8582	13.0847	13.4984	11.2199	13.5874	12.8652	13.7719	12.9145	12.9218	12.9306	13.4506	13.4883	13.0762	14.2771	13.0081	14.0987	12.8903	13.6049	12.2023	13.3873	13.5237	11.4928	12.2038	12.0225	11.2495	13.6275	13.2873	12.4176	12.0085	13.1605	11.6465	13.4812	13.1329	15.1407	12.7062	14.0225	13.3206	11.9198	13.3454	13.3649	13.1785	14.4443	12.8613	13.496	12.4063	13.3496
CA3	10.2659	6.4514	12.347	13.2589	10.0832	7.96466	7.1622	6.36044	9.08035	15.1869	12.4835	6.87784	12.4533	7.93163	13.8862	13.9789	9.17163	6.60473	11.2778	9.74092	8.86884	8.81506	13.5772	6.11156	14.2052	9.31262	14.1775	4.94874	12.2039	10.2619	9.04271	7.96594	13.4956	5.28625	6.90512	13.5056	3.45885	11.4222	13.0928	13.1902	9.98073	15.4298	5.52459	14.3808	12.5309	9.99688	8.43767	9.11981	9.16858
MAP1B	12.8525	12.03	12.7406	12.2333	12.079	13.3459	11.1131	13.9754	11.7688	14.2215	13.026	13.8084	12.8261	13.2973	13.1349	12.8743	12.9575	13.2592	12.8627	12.3483	13.7936	12.1478	12.7038	12.6367	12.8143	12.0739	13.3624	15.0427	12.7081	12.2583	13.3437	12.0131	11.8898	12.0564	11.0769	13.0584	13.3442	12.6525	13.3377	13.2992	10.3257	13.2002	12.6051	12.4972	12.59	12.1547	13.3197	11.6943	12.3596
CNN2	12.5876	13.4917	13.0133	10.9534	12.1974	12.4538	12.5343	13.6709	11.421	12.2723	12.6143	12.8225	13.5577	12.7132	12.8883	13.5134	12.1248	12.5224	13.2408	13.0264	13.3491	13.2646	13.0726	13.0612	10.3602	10.6388	13.3101	11.1828	12.0898	13.5916	13.2936	13.6752	12.4916	13.3938	13.4888	14.6464	12.1369	13.2775	12.4339	13.8454	13.3818	13.1287	12.8389	12.803	13.2904	12.704	12.7522	11.8717	12.6663
CD59	12.1949	12.6391	11.9552	13.0391	12.54	13.2519	12.6337	13.3404	12.5816	11.9072	12.4572	13.5594	13.1459	12.3642	12.595	12.5995	13.6067	13.2841	12.1176	12.3032	14.2133	13.0294	13.8901	14.0797	12.6798	11.7073	13.8849	12.3108	12.5653	14.9059	14.571	12.9068	13.126	11.9411	13.1777	12.5063	12.6182	13.0213	12.0052	13.2444	10.8007	12.5856	13.3916	13.7436	13.779	14.2597	13.2966	12.6781	12.4446
EGR1	14.3358	13.2457	11.5462	10.5768	11.4109	11.8711	15.5595	13.15	13.2193	13.8542	14.0449	11.9282	13.3248	12.8024	13.9525	12.1992	11.1258	11.9409	13.3458	10.9712	11.3046	15.348	11.9339	15.6586	14.1984	11.6801	13.448	13.7982	10.7058	13.2207	12.144	10.4284	10.3193	13.0817	10.1089	12.7136	11.2636	11.324	11.9109	11.5031	10.0323	14.6454	11.7676	10.2817	11.6026	11.381	11.4524	12.0672	10.567
MYL12A	11.7823	12.7961	11.4557	13.3652	13.134	12.4516	12.6641	12.7761	12.0205	12.2414	12.6301	12.7643	13.5504	12.9965	12.7464	13.0362	12.7497	12.314	13.0201	12.3565	13.4269	13.4151	13.4742	13.5432	14.0619	12.6293	14.1835	12.5241	12.8646	14.5032	13.4555	13.2382	13.886	13.7252	13.6303	14.0852	13.3267	12.9854	11.9155	13.6984	11.6181	13.363	12.6459	13.1255	13.2593	13.2251	12.734	12.9357	12.0221
BAMBI	9.20248	12.4607	10.9299	12.5777	11.9259	10.7582	11.6032	7.76005	8.26272	14.7249	11.0336	9.83347	12.4677	11.4601	12.2129	12.5506	9.02478	7.49869	11.5071	11.6353	14.1886	12.0195	13.403	11.9916	10.1285	10.3071	13.5814	10.8991	12.5845	13.2346	8.91706	12.0151	12.8747	11.4503	7.31477	11.5759	8.36795	11.1038	11.4247	12.6286	12.4566	12.5759	9.6761	14.4318	12.3507	12.1753	8.66575	11.3735	10.7806
MARCKSL1	13.3211	13.6183	13.549	13.2662	12.9157	10.6106	11.0845	13.0515	13.0638	11.0493	13.9288	10.875	13.1863	11.9826	13.1791	13.5525	11.1167	12.5294	12.1412	12.6553	11.7573	13.4387	12.6478	13.5817	10.3614	12.9508	13.1246	13.296	12.6733	12.3307	13.0859	13.6043	12.9425	15.0036	13.2061	13.4289	13.3189	11.8905	11.6215	11.5967	13.4582	13.6881	13.2661	13.2471	12.7086	13.3747	12.9438	12.2546	11.6507
YWHAB	13.4292	14.4392	13.763	13.7093	13.4712	13.4149	12.868	13.4179	12.7446	13.6065	13.2883	13.2331	13.8774	12.6852	13.2902	13.7071	13.3784	13.1923	13.1482	13.8992	13.5812	13.4002	13.6319	13.4782	12.315	12.8007	13.9279	12.9204	13.4255	14.076	13.6036	13.5796	13.1356	13.5505	14.1039	14.1392	14.4283	13.1766	14.8446	13.6515	14.7127	13.4464	13.2888	13.9405	13.7624	13.5565	13.7696	13.3555	14.2074
CEMIP2	11.2735	12.3588	10.9594	13.2748	11.7247	12.0632	10.8162	12.1433	11.0566	11.9593	12.3456	12.2052	13.1288	12.739	13.3783	12.2996	13.3309	12.1042	12.0067	12.2099	12.3127	12.1125	13.2056	13.8015	10.8466	12.426	12.902	12.7115	12.3404	12.8143	12.3023	12.4303	13.3564	12.3407	12.0484	12.7706	13.5574	12.6672	12.7941	13.2967	11.6763	12.9527	12.8762	14.0857	13.9277	12.9114	13.1048	13.1908	13.6538
GPX4	12.2177	13.8033	12.1831	13.021	13.5085	12.2401	12.708	12.6405	11.8879	12.1202	13.3506	11.331	12.978	11.8397	13.1665	13.5539	12.5554	11.9904	12.3199	12.4211	13.2491	13.087	13.2798	14.7303	11.197	11.1686	13.8388	12.9237	12.5575	13.4301	13.7533	15.154	11.9629	13.6196	13.174	14.2075	10.8752	13.457	12.7636	13.3612	13.7808	12.7146	13.5115	13.2851	12.5977	12.691	12.434	11.2199	12.6966
KDELR1	12.2869	13.6102	13.8842	13.7576	13.5561	12.9065	12.7178	14.2061	13.435	13.7924	13.9509	12.5856	13.5617	13.2766	12.5606	13.8629	13.0126	12.4814	12.7212	13.2336	14.2146	13.512	13.3442	13.7103	12.1941	12.137	14.0625	13.3153	12.6517	13.7508	13.7817	13.3426	13.4037	14.3292	13.3958	13.2698	13.2875	13.3817	13.9172	13.2923	13.8004	13.5661	13.1594	13.1353	14.1101	13.4867	13.39	12.5231	12.5934
TRAM2	11.2716	12.3702	11.9846	13.2014	12.7716	13.8173	11.1729	12.5793	12.5401	12.2904	12.7277	12.634	12.1414	13.9356	12.6515	13.5735	13.6683	12.6978	11.6865	12.8013	14.0102	12.6551	13.084	13.2571	12.145	11.8553	12.9566	12.2732	12.458	12.0784	13.472	10.9302	13.2055	11.9031	12.532	12.9164	13.1655	13.6802	12.0185	13.202	12.5559	11.8857	13.3924	13.3356	13.0556	12.9252	13.4816	13.1865	13.1626
CLIC1	12.5154	13.7225	12.2344	13.3177	13.644	13.0858	12.943	13.9404	12.6064	12.038	13.1929	11.7593	13.6679	13.4479	13.121	13.2089	12.9477	12.9394	12.0891	12.7535	14.1273	13.2799	13.0644	14.2151	11.9969	11.6558	13.7218	13.0782	13.3365	13.77	14.0485	13.9879	13.4768	13.8793	14.2022	13.9007	13.1302	13.1995	12.3027	13.6249	13.5768	12.7689	13.2021	12.4496	13.3164	13.4842	12.9665	12.8441	12.2554
ANO5	8.83406	11.3185	11.4534	13.6135	9.28307	11.2522	9.6203	5.66776	8.5087	13.4148	10.6592	11.3804	11.7357	9.79284	13.1633	12.1476	11.0767	7.34607	11.4924	11.8518	10.4611	11.9592	12.9651	10.2101	11.9222	9.62276	12.1066	12.56	11.9699	11.4962	6.00161	10.8431	13.215	5.95368	6.33988	12.5193	4.49331	12.3369	10.7756	13.0882	10.8036	13.7136	11.6462	13.2564	13.0655	10.497	10.5185	11.8344	11.9958
EZR	12.771	12.9459	12.2968	13.428	14.2126	13.0053	11.6694	11.8274	12.9329	13.4904	13.8344	11.8518	12.6904	13.0747	13.1296	13.0813	13.0302	12.9296	12.3781	11.7959	13.7599	12.5997	12.8337	12.6384	12.546	11.5566	13.6667	13.0291	13.2114	12.9846	13.2841	13.2769	14.3961	11.8795	13.2509	11.682	9.56476	13.4342	11.5157	12.8513	13.6127	13.0535	13.9292	13.2989	14.4719	13.0233	11.9023	12.7	12.642
PPP2R1A	12.6911	12.9776	13.5984	13.8495	13.5413	12.2914	12.521	13.1371	13.3227	13.1706	13.8522	12.0412	13.2602	13.4225	13.0017	13.7204	12.6239	12.7152	12.3869	12.3218	13.5427	13.4929	13.4886	13.5953	12.0395	12.6087	14.3844	13.1356	12.615	13.7689	13.5841	13.8428	13.4883	14.5977	13.7823	13.0421	13.328	12.7453	12.9775	13.7828	14.6863	12.9129	13.4884	13.4988	13.5644	13.4406	12.5925	12.6371	12.8587
RAD21	11.9676	13.0608	13.9558	14.1927	14.2093	13.2776	10.3653	13.275	12.2806	13.0114	12.8802	11.8362	12.5492	14.3029	13.411	14.4035	12.9783	12.5426	12.591	12.8317	13.1474	14.0374	12.7164	13.5316	13.4164	14.5624	12.7199	13.0458	13.3601	13.2541	12.7564	12.7271	13.7988	12.1663	12.9779	15.3666	14.4373	13.3797	13.4254	13.366	16.0177	13.4065	14.9249	13.1564	13.4161	12.6666	12.6748	13.5346	13.061
MTSS1L	12.0647	12.816	14.0432	13.5696	12.573	12.3998	11.6655	11.5369	13.4614	13.3078	15.0047	12.4622	14.1075	13.1841	12.88	13.5918	12.8879	11.0659	13.0166	12.9197	11.896	13.7517	13.5543	14.0054	12.3729	12.4779	12.3661	13.8476	12.0558	13.0474	12.2617	13.1369	13.3027	12.9585	12.3761	13.2867	11.5561	12.7035	12.6046	11.9867	12.725	12.0791	13.1144	13.4456	12.4048	12.7064	13.4126	13.1409	12.4692
GPAA1	11.8317	12.7129	13.3848	11.612	12.6167	12.5836	11.8617	13.805	13.1139	12.4971	13.7991	11.6072	13.2014	11.9765	12.8436	13.1027	11.8715	11.3508	11.5213	12.8597	12.9319	13.6742	13.519	14.7698	11.7715	12.0303	12.9806	11.6659	13.2665	11.9326	12.6666	13.4833	13.1441	13.5258	12.4675	13.1413	11.8469	13.0556	12.9734	13.2777	13.7135	13.2587	13.1241	13.338	13.1156	12.0629	11.5995	12.3572	12.078
C1QC	9.4655	13.578	11.5946	12.7664	11.0068	11.4983	13.4817	12.2157	11.9024	10.9109	14.2624	12.0111	14.0512	11.5591	13.7644	12.1173	11.193	12.34	11.5931	12.1359	12.2992	13.5587	13.9292	14.8309	10.3057	12.4015	9.80234	9.87077	12.5732	11.56	13.7131	13.7051	10.5057	15.7146	12.7746	13.156	11.023	11.8148	13.027	10.2523	11.9127	12.2991	9.93225	12.1109	11.7431	11.5874	11.422	10.6591	11.5842
ATP6AP2	13.0732	13.1943	12.2721	12.8477	12.6407	12.2044	12.2159	12.9537	12.4225	13.0445	12.4255	12.8893	13.0091	12.6522	13.1144	13.6726	13.0473	12.3814	13.0165	12.8853	14.2697	12.2578	12.7187	12.9964	11.332	11.7769	13.8204	12.021	13.0681	14.1464	13.0923	13.0382	12.1417	12.8545	13.1414	12.5024	13.4436	12.5885	12.7105	13.7301	11.7703	12.9851	11.93	13.468	13.9099	13.859	12.8948	12.0802	12.3313
SMPD3	8.2618	13.1836	11.7106	12.1055	8.48845	8.7952	10.6343	6.41655	6.16636	14.1541	11.5695	9.90404	12.0931	9.28826	13.2734	12.267	5.65762	7.24805	13.1663	11.5202	10.3902	12.2002	13.9893	11.8411	10.9172	9.30623	13.0201	12.2153	11.3798	10.6075	8.19783	9.85868	13.1762	7.5758	5.80699	12.5967	5.88954	11.404	11.8814	12.3537	8.40968	13.5356	8.61587	13.3355	12.2098	10.6325	9.11404	11.3631	11.2711
CSTB	12.178	14.5911	12.4466	11.9519	13.5787	11.3153	13.6494	12.6584	12.38	12.8922	12.6386	11.9244	13.3856	12.0351	12.351	13.5145	13.1019	11.3619	12.5616	12.4672	13.5978	12.8655	13.4725	12.2725	11.28	10.9808	15.6269	11.1986	11.9979	15.2139	12.8372	14.8488	11.7974	13.8185	15.1405	12.4907	11.3649	11.3771	11.8875	14.7359	12.855	13.3171	13.0048	13.1267	13.3356	14.9414	12.1216	12.4135	11.0491
COPG1	11.6582	12.6046	13.1635	13.9939	13.6782	13.6866	12.1688	13.3178	13.4211	12.7223	12.53	12.8021	12.2116	12.8073	12.884	13.1561	12.7004	12.8225	12.6938	12.4409	14.4734	13.922	12.9924	13.1198	12.3964	11.9737	14.4739	13.2128	12.4917	13.8169	13.0023	13.9066	13.727	13.5054	13.5745	13.1682	12.848	13.8217	12.9966	14.0391	13.0758	12.7415	13.5369	13.7019	13.9834	13.7754	13.4562	14.4618	12.2704
ARPC2	12.4807	13.3783	12.7458	13.9124	12.9387	13.1854	13.4531	12.9395	12.7073	13.3839	12.7281	13.1112	13.4769	13.7605	13.2839	12.9655	12.9974	12.6003	12.9869	13.159	15.0203	13.4302	13.6819	13.6121	12.5689	11.8899	14.066	13.7733	12.7941	14.7275	13.3891	13.3282	12.9702	13.1036	13.3482	13.1968	12.7689	13.5334	13.319	13.618	13.516	13.2433	13.6985	13.2161	13.7955	13.535	12.7864	13.3965	12.3655
SELENON	13.3608	12.9201	14.3337	13.0648	12.2081	12.6822	11.65	13.7046	12.0701	12.6699	14.342	12.4422	13.6256	13.2832	13.3732	13.3597	12.5924	12.3482	12.0776	12.3864	13.6581	12.7948	13.3747	13.3273	10.6257	12.3508	12.7708	12.3382	13.3464	13.1309	13.2948	13.2304	13.0952	12.9125	12.3636	13.3969	13.0286	13.3159	12.6873	14.0687	11.4451	12.233	12.295	12.9014	13.3422	14.0393	13.2852	12.2573	13.4698
EPHA2	12.078	13.1453	12.6641	13.1569	11.7815	11.0761	10.4886	11.05	9.99924	11.4246	12.171	11.6954	12.4099	13.6282	14.3542	13.6793	8.44464	10.4372	12.8251	12.1156	12.528	13.5191	12.793	14.2143	11.7386	11.1961	13.4871	14.6523	13.0558	13.89	11.3132	11.7045	14.5366	13.4317	10.8127	13.7838	9.47589	13.2118	9.91511	12.3297	9.97572	12.0184	12.7976	13.8381	12.0615	12.1721	12.198	13.9162	12.0372
NOMO1	12.0444	12.6084	12.145	14.2229	12.4349	12.2715	11.9832	12.2033	12.7982	13.672	12.8251	11.7916	12.1976	12.0676	12.7341	13.7718	13.667	12.5229	12.1788	12.5922	14.2568	12.9367	12.7466	13.9803	11.8611	11.4068	13.0664	13.4909	12.0977	13.5299	12.1031	13.1521	13.1074	13.2704	12.7621	12.3864	12.9131	12.7601	12.9068	13.7735	13.6008	12.2522	12.6381	13.8897	13.8083	13.3891	13.4531	12.9683	13.0805
CYBA	11.8474	14.0572	11.4095	13.613	13.4568	11.258	13.264	11.4342	11.9708	11.1522	12.447	11.2908	12.8889	11.9862	13.1315	11.4021	10.5453	11.7099	11.3107	11.8638	13.2221	13.4503	13.952	13.5469	10.62	10.8106	13.4637	10.7179	11.3792	13.2977	12.8404	13.521	9.33699	14.1842	12.5754	12.5246	10.5609	10.7569	11.6267	12.69	14.2568	12.1458	10.8212	11.6076	12.1746	12.5508	11.5597	11.1323	10.1912
ADAM12	10.7543	11.726	10.2389	11.1483	11.9249	11.6758	9.02513	13.852	11.487	11.5226	11.1055	12.06	12.9022	11.0624	12.3046	12.8376	12.7859	13.7687	10.577	11.993	10.9155	12.0879	12.7539	11.0041	7.72282	10.5326	12.3125	10.9278	11.54	10.3862	13.5452	10.8298	14.1412	10.1579	12.5117	13.3761	15.8619	10.809	13.2921	12.759	10.0562	10.9588	9.79047	9.29049	12.646	11.8654	13.4421	11.0765	13.7957
SSR3	12.6592	12.9906	12.8692	13.7154	13.8818	13.7453	12.1817	13.4394	13.1674	12.8568	12.8241	12.7461	12.7233	12.4749	12.5649	13.4429	12.6863	12.5472	12.6675	12.722	14.674	12.8747	12.804	12.7196	13.1337	11.6893	14.5823	13.397	12.3219	13.2242	13.0105	13.0902	13.1454	12.5203	12.7324	12.6555	14.2157	13.4598	13.1179	13.7513	13.9334	13.3673	13.436	12.0334	13.6262	13.4847	12.9675	13.5873	12.815
SSR4	11.1734	12.3931	11.4534	12.776	11.8857	13.1777	12.591	12.7993	13.7559	14.202	13.0272	11.5602	13.2698	12.8139	13.0191	12.105	13.1648	11.6201	12.6981	12.0355	12.2937	12.853	13.7238	13.2417	11.0209	11.452	13.3554	12.9829	11.611	13.0988	14.0597	15.1259	14.4173	14.5556	12.9684	13.2071	11.6762	12.1218	13.0554	13.0684	13.6995	12.8872	11.9837	12.9598	13.356	12.4329	12.2297	12.7021	12.0564
SLC38A2	12.8867	12.9466	13.9296	12.9279	12.9492	13.6005	11.2119	13.5103	13.4604	12.6755	12.6341	12.2593	12.371	13.6923	13.164	13.5053	13.6381	13.0166	13.6082	13.0692	13.2134	13.6653	13.3625	12.9701	13.7657	13.0363	13.3314	13.461	12.0183	13.0435	12.7535	12.2874	13.9627	12.4966	13.2216	13.6462	14.7597	13.2029	13.5463	13.5483	12.6582	13.0538	14.2993	13.3625	13.8011	13.7355	12.9808	13.0632	12.8098
ADGRA2	11.2012	12.2449	14.3255	13.9963	13.8246	12.8718	10.7465	13.8627	11.6425	12.694	13.4745	12.6051	12.807	11.8723	13.3124	14.0246	13.1046	12.1679	12.7244	12.3563	12.0757	13.9516	12.8327	12.6513	13.5734	12.4458	9.33665	13.7617	12.8689	11.9128	12.6968	11.4645	13.0577	13.0245	12.8591	12.7535	12.7811	12.7627	12.2208	11.7686	11.5905	12.4377	13.2182	11.7608	13.2597	12.244	13.5071	13.8358	12.4221
PLTP	11.0113	13.8253	11.9989	12.9119	12.6286	12.9982	13.7919	11.8933	12.7264	11.7732	13.2064	11.8844	12.4384	12.966	12.482	13.0267	12.509	13.5756	11.44	12.212	12.0581	14.9237	14.524	13.5495	11.0338	12.6703	12.5586	9.48886	11.4121	12.6614	12.498	13.3248	8.97918	15.6359	12.6633	12.5684	12.6592	11.3105	12.2518	11.8741	14.2363	11.6378	11.7339	14.4028	11.9952	12.0215	12.7225	11.679	12.4028
TKT	11.5434	13.7627	11.7269	9.45335	13.1841	11.7865	12.6938	12.835	12.244	12.2012	13.2319	11.3883	13.425	12.5989	12.1171	13.564	12.2168	12.3447	11.5968	12.4023	12.433	12.6075	13.1441	12.4558	11.4378	11.6056	14.0044	13.5796	11.9703	14.1359	12.4626	13.9215	11.7517	13.6485	13.2858	12.7068	12.3393	11.3287	12.4641	13.0489	15.3386	12.5392	11.9862	12.7511	12.8965	13.0108	11.134	11.5673	12.2887
ILF2	12.5915	12.5519	12.7071	13.7096	12.8505	12.8637	11.2343	13.2468	12.8037	12.7857	12.9278	11.4788	13.3237	12.3743	12.6699	13.7479	13.4124	12.3355	12.4676	12.9141	12.7855	12.9747	12.5365	12.6082	12.8998	13.644	14.0366	13.3922	13.2681	12.9074	13.3187	13.8151	13.5089	13.5581	14.2061	13.2799	13.6615	13.5291	12.3163	13.3726	13.7262	13.3589	13.7281	13.8115	13.396	12.885	13.2422	13.1114	12.6836
BMP1	12.4252	13.2179	12.8264	12.5882	12.6885	12.2149	11.9855	14.4645	11.9968	13.6424	13.3334	12.8999	12.209	12.6557	12.3708	13.8786	12.6891	13.5655	13.7731	11.9353	13.1719	12.2484	12.8456	12.2448	10.8228	12.349	13.6811	12.0085	13.1776	14.2787	13.3972	12.4628	12.6826	12.1763	13.5849	12.7621	13.1137	12.2354	12.2636	13.3753	10.7779	12.4186	12.4872	15.5257	14.1154	13.8709	14.3012	12.171	12.1876
PYCR1	10.3745	12.5166	12.1482	13.0252	12.7876	13.468	11.1784	12.4542	10.7962	12.5852	12.346	12.5112	11.6582	12.9833	13.2527	12.1222	12.3906	12.1917	12.4943	13.0599	12.9756	12.8657	12.822	13.0303	10.9471	10.6079	14.4538	13.4171	12.5942	13.1179	13.3839	13.6153	12.6587	13.394	12.6971	12.0624	12.5854	13.3748	13.1014	13.3789	13.086	12.6665	14.2737	12.2871	12.6069	12.5748	12.7728	12.8567	11.6101
PLXND1	12.8984	13.3336	13.8524	13.319	13.0255	12.728	13.3874	15.095	13.5611	12.8199	14.5875	12.8626	14.5622	12.9986	13.7173	13.8016	12.0047	13.5928	13.4097	13.4762	13.891	14.14	14.1415	14.0027	11.0933	13.0518	13.2275	11.9922	13.1431	13.4629	13.953	12.9001	12.6222	14.1435	13.4292	13.4316	13.3867	12.7323	12.9439	13.4407	11.6662	13.5577	12.491	12.6695	14.1738	13.1869	12.7901	13.6737	13.2261
PPDPF	12.8467	13.4576	14.2118	12.4261	13.4873	12.7636	13.1858	12.9607	12.5776	12.0786	12.9871	11.4501	13.5333	12.7101	12.0192	13.5761	11.5216	11.5368	10.5955	12.4995	13.0276	13.2935	12.9158	13.2533	11.0586	11.1638	13.2113	12.5121	11.8229	12.4669	13.0086	14.7201	12.5723	13.6828	12.0995	12.6062	12.1488	12.3499	11.2014	13.0359	13.1659	11.8546	12.2002	11.5512	12.9283	12.058	12.1372	11.3746	10.0469
ACTR3	12.3606	13.2225	12.2547	13.5437	12.7209	13.1829	11.5705	12.3376	12.916	13.0275	11.8942	12.2964	12.9472	13.1411	13.1771	13.4182	13.8059	12.9617	12.4205	12.2235	14.3195	12.5431	13.4255	12.5464	12.179	11.9969	12.701	12.6123	13.7237	13.954	13.2458	12.6166	13.7347	12.3743	13.118	14.1922	14.079	12.8729	12.5138	13.6931	12.3465	12.7888	12.7822	12.9698	13.6919	13.4098	12.5523	12.7371	13.0822
JUNB	13.7691	12.9709	10.9014	11.9439	14.5705	13.9478	16.0606	12.4687	12.7491	13.0307	14.008	11.967	13.278	11.7367	13.1812	12.3958	13.3077	11.7594	11.9885	10.4257	12.9029	15.4286	12.8785	15.7804	13.7277	12.0908	12.1536	14.067	12.3587	12.5511	12.6138	12.7046	10.0887	13.3863	12.8076	12.005	13.7197	11.6335	11.5669	12.0218	10.7765	12.9684	11.3169	11.7543	11.9093	11.3426	11.9555	14.1298	11.6221
GDI2	12.0719	13.241	12.6002	14.1584	13.2202	13.9271	12.1865	13.0641	12.5679	13.5552	11.9738	12.724	13.5854	12.7483	12.7131	12.995	13.1316	12.4998	12.8632	13.1206	13.8933	13.2254	13.5565	12.8912	12.9321	12.5193	14.1071	13.2359	12.8379	14.1832	13.161	12.6801	13.2995	12.9746	13.3629	14.4005	13.0485	13.3588	13.0623	13.6325	13.7511	13.0544	14.2336	14.4748	13.4758	14.1192	13.2595	13.5272	12.3473
HBA2	9.38543	15.8329	14.7742	14.4718	9.15678	10.7095	20.7768	11.9469	12.7135	13.3243	15.7898	13.9374	15.2806	15.4111	14.5393	11.4815	11.655	11.7492	14.4647	13.599	10.8229	16.4372	19.2903	17.2424	15.7942	11.9676	10.7328	8.44914	12.1726	9.36287	8.98908	8.58191	6.16661	13.7223	7.73649	10.4944	8.41863	11.0928	12.1385	9.48996	4.70645	13.6438	5.26449	10.3907	12.6819	6.68029	8.29124	11.9285	9.53795
DDR2	11.9954	12.3958	12.8127	13.8743	12.8675	14.4216	10.984	13.68	12.609	12.8077	12.7513	13.2279	12.9808	12.9076	12.9158	13.4062	14.6724	12.0346	12.7852	14.1341	13.3229	13.4546	13.4165	12.5476	13.6491	12.7	12.7045	13.7904	13.5778	12.9201	12.5197	11.616	12.4407	12.4777	12.9881	13.0852	14.9219	13.3264	13.6266	12.8778	11.1273	12.959	13.0731	13.748	13.5322	12.4864	12.7809	13.4658	13.1103
GARS	12.2955	12.1657	11.1559	12.5993	13.5325	13.5889	12.2369	12.9591	12.2776	12.5839	11.6668	11.8739	12.411	13.2909	12.4412	12.067	14.4487	12.0753	12.6396	12.9168	13.769	13.0162	12.5243	12.5455	12.0137	11.5955	13.9723	13.1079	12.6556	13.0804	13.341	12.0645	11.9979	12.6626	13.9361	12.8207	12.912	13.383	14.2748	13.2011	12.878	11.8367	14.5323	12.7122	13.0167	13.2164	13.4459	12.9152	13.3547
ZFHX4	11.8985	12.2987	13.776	11.5606	11.9339	12.7384	10.6283	13.4584	11.9246	12.994	12.6891	12.7245	11.2223	12.5147	13.4475	14.087	12.2555	11.638	12.3257	12.7999	12.4065	11.4421	12.3996	11.4108	11.4698	13.2021	11.5948	13.2398	12.9768	10.4194	12.2454	11.518	14.3501	11.7165	12.279	13.0433	11.5294	13.3385	15.5732	13.3202	13.5137	13.5898	12.454	13.2903	12.9481	12.9004	13.8168	12.3294	14.0823
SLC1A5	11.9338	12.1465	12.78	13.3928	13.676	12.6896	12.0909	13.4126	13.0407	12.4221	13.0294	10.8175	13.2333	12.7614	12.3215	12.7425	11.849	11.951	12.1076	12.0791	13.4568	12.5847	12.9262	13.4213	10.9793	11.0885	13.943	11.9913	11.5753	13.4992	12.5504	12.6871	12.865	14.3429	13.2472	12.9629	12.9995	12.0758	13.4379	13.0115	13.7215	12.3041	13.7618	13.0185	13.3607	12.9155	12.5909	11.1974	11.5729
LMNB2	12.113	12.643	12.8834	13.2503	13.7177	13.0169	10.9731	12.7835	11.8236	12.0987	12.6888	10.8536	12.3892	12.7859	12.9794	13.1603	13.8096	12.7862	12.278	12.1223	13.3005	13.0053	12.5749	13.5897	10.8946	11.7444	13.0403	13.8757	12.5228	13.0498	13.5308	12.9711	14.7479	12.6209	13.5502	13.5498	12.4275	13.4227	12.7515	13.5116	13.4147	12.2125	14.3495	12.534	12.5713	11.6572	12.4038	14.359	13.1124
AKT1	13.1519	12.8156	12.5949	16.8632	12.6309	13.4953	12.1152	12.8452	12.475	13.758	13.5494	12.1805	12.7408	13.5258	13.2225	12.9555	13.1532	12.7243	13.1806	12.3704	13.617	13.3044	13.7595	14.1595	11.8049	12.9858	14.2874	14.4814	13.202	13.7524	13.4064	13.3912	14.6847	14.2614	13.8518	14.312	12.9601	13.5914	13.4346	13.765	13.083	13.1625	13.8382	13.8838	13.6375	12.8461	13.284	13.3994	13.1548
UCHL1	12.2262	6.35679	12.5826	12.0974	11.6381	10.8029	8.93156	9.85442	14.3145	13.445	12.1508	9.05924	12.2791	9.88725	12.5097	12.8694	9.95593	10.1065	11.4679	11.9401	11.1915	13.8102	12.571	9.7593	10.5298	10.5462	13.502	8.96046	10.7312	11.5353	10.1057	11.6091	10.0263	12.6457	11.4083	11.5501	11.0298	12.8411	8.90037	13.6513	15.3674	10.2011	13.611	7.68052	12.1537	11.7325	7.89439	12.1203	9.59098
MLEC	12.5296	12.8499	12.9353	13.3284	13.6684	12.6634	11.8205	13.3988	13.089	13.1615	13.018	11.9279	13.2333	12.7954	13.1232	13.139	14.7552	13.0777	12.8971	12.9093	13.7263	13.1525	13.6797	13.5653	11.8683	12.1898	13.6005	13.2674	12.5573	13.2314	14.427	12.6101	12.7945	14.1323	14.4452	13.6397	13.8701	13.5962	13.8782	13.3426	13.3285	13.1865	13.6519	13.9207	13.8385	12.856	13.7651	13.2459	13.8528
SZRD1	13.4166	13.1929	13.0624	13.3376	13.2862	12.6572	11.4475	13.3633	12.643	12.7471	13.8032	11.9257	12.7873	13.29	13.3399	13.2957	13.1354	12.7762	12.4648	12.4672	13.3523	13.344	13.255	13.8833	11.6759	12.0803	14.3291	13.4789	13.1634	13.2469	13.4797	14.0321	13.8247	13.9942	14.0465	13.0149	14.2657	13.4291	13.2978	13.468	12.9158	12.5754	13.9499	13.6231	13.0735	13.1993	13.8174	12.8275	13.5566
VCL	13.0559	12.6621	12.8168	12.3434	13.2421	13.0128	11.3229	14.1251	13.2929	11.6599	12.9285	13.9649	13.6174	12.7022	12.6843	13.8233	13.1773	13.6867	11.8115	12.3893	12.6322	13.9786	12.5682	12.8007	12.3009	12.3859	11.8649	13.7601	12.4682	12.4377	13.3089	11.1411	13.9667	12.7583	13.5466	13.6943	15.1171	13.0836	12.4319	13.3103	11.2117	12.4582	13.1765	13.814	13.1287	13.4764	13.2676	13.6171	13.6249
SLC44A2	11.4643	12.1612	12.8594	12.4963	13.1829	12.2096	13.7171	12.4133	13.7585	12.2864	13.3978	11.5531	13.5606	11.9804	13.1002	13.139	12.0962	11.6181	12.5039	12.1285	13.4203	13.4384	12.9765	13.6312	13.5479	13.4131	12.4407	12.6976	13.1736	13.1229	12.7661	11.9686	12.2957	13.501	11.1225	14.404	11.9715	12.1356	12.9279	13.2352	11.7819	12.5496	12.2204	12.0839	13.6278	13.3165	12.7035	13.3616	11.7792
ATP2A2	13.342	12.8991	13.3898	14.0666	13.1935	13.5672	11.8171	13.6839	14.9669	13.5606	13.0973	12.678	13.7137	12.581	13.4589	14.4105	14.0013	13.4515	13.2644	12.8279	13.3022	13.5543	13.657	13.4874	13.6254	13.9655	13.2091	13.5862	12.5875	13.2506	13.3329	12.2485	14.0942	13.6265	13.299	13.6767	14.2451	13.5215	13.2424	13.1507	13.8096	13.1413	14.1705	15.1271	14.1949	13.4367	13.9037	13.0214	13.098
SPTBN1	11.8661	12.8155	12.9534	13.5652	12.7821	13.5055	12.2962	14.2245	13.4392	13.4386	13.7217	13.0248	13.5426	12.6971	13.9192	13.6664	13.4246	13.2885	12.8834	13.8535	14.2192	13.1368	13.4069	12.9035	13.2169	13.7388	13.3921	13.7984	13.9099	13.1336	13.8423	11.7507	14.4528	12.6159	12.8618	13.2098	14.3868	13.3786	13.041	13.495	12.6057	13.4808	13.5739	13.5404	13.2356	13.1323	13.6214	13.2292	13.7446
LOXL1	12.7665	12.3145	13.3236	12.9503	11.6462	12.0117	8.11177	15.3216	11.9321	7.78813	10.7696	11.6662	11.3966	13.7395	10.3425	11.8688	13.1847	13.2384	11.4684	11.523	10.9619	12.0424	11.1085	12.4739	8.19654	11.8859	8.77267	11.4425	11.0123	11.1957	14.1244	12.5196	8.68139	12.4451	13.3568	11.0396	15.1576	13.589	12.6594	12.3753	8.76363	9.31709	12.3751	10.09	11.5302	13.0706	12.437	11.3078	13.4545
UBAP2L	12.6218	12.2859	13.4519	13.2789	12.9948	13.5088	11.6352	13.9968	13.201	12.865	13.5387	12.0946	13.3901	11.9211	12.6909	14.2205	13.6455	12.6756	12.4001	13.1301	12.5894	13.3743	12.6883	12.4355	13.2943	13.9337	12.8752	13.4158	13.1399	12.6574	12.6163	13.229	13.2496	13.8241	13.3165	13.2655	14.0716	13.8751	11.9863	12.708	13.2243	12.7692	13.1976	13.6906	13.0727	12.5969	13.4945	13.1887	12.8885
HIF1A	13.7844	12.9899	12.4869	13.0095	12.9304	13.4098	11.346	13.4609	13.0942	12.7888	12.5667	11.8457	13.148	13.4192	12.7169	13.3129	14.1691	13.3385	12.5098	12.647	14.3831	12.4857	12.8759	12.6766	11.2967	12.8543	12.8479	13.1487	12.6785	13.3524	12.7678	11.645	12.8632	12.1494	13.1127	13.3673	13.8296	13.2571	12.8377	13.0123	11.9559	13.3334	13.369	14.1645	13.377	12.62	12.6949	12.0578	13.2704
XRCC6	12.7472	13.3516	12.3877	13.5454	13.3965	13.3192	12.3204	12.2271	13.3994	13.5184	13.5514	11.9018	12.9225	13.9239	13.2494	13.4201	12.9991	12.3206	12.5965	12.5925	13.4049	12.9287	13.077	13.9163	12.2863	12.2105	13.7187	13.1645	12.9131	13.7081	12.9305	14.3593	13.7066	13.9693	13.4617	12.8971	13.0589	12.7243	12.7125	13.9975	14.3562	13.0759	13.8208	14.1325	13.2158	13.2804	13.2128	13.0257	13.0047
TNS3	12.8874	12.3053	12.7953	12.058	13.104	12.2848	12.86	12.584	13.7438	12.6746	13.7097	12.3796	12.7702	13.764	12.9816	12.4426	13.4046	12.1653	13.3832	12.5618	14.4286	13.5487	13.3471	13.5927	13.0831	12.531	12.8871	13.4326	13.7028	13.756	13.1644	11.6022	11.4195	12.3925	12.9076	13.026	11.9933	13.0849	12.7115	13.2215	10.5101	13.1409	13.631	11.4653	12.7822	13.3033	13.0722	13.4705	12.9669
H2AFZ	12.9078	12.4855	12.6511	12.8149	14.0686	12.8834	11.5591	13.5136	13.1694	13.3755	12.6233	10.6533	13.272	13.5573	13.5256	14.1145	13.2077	12.4649	12.6978	13.0582	13.2732	12.9013	12.7674	13.8717	11.38	12.7266	14.185	12.1477	13.443	13.5519	13.1161	14.7395	13.9213	13.7083	14.0328	14.2532	13.2457	12.4496	14.1756	14.0833	14.3396	13.6495	15.002	13.2684	13.3633	13.5181	12.7988	12.8218	13.1699
CCND1	10.5315	13.1419	12.0119	12.9893	11.8894	12.7626	11.494	11.6651	10.139	10.0907	11.7602	13.8525	12.2485	11.1533	11.3826	11.2783	10.2972	10.7864	12.3783	12.0728	13.5473	13.7781	12.7217	12.5423	11.1049	12.3811	12.6833	13.6091	10.5698	13.218	12.7157	10.7567	10.2628	13.4291	9.90527	11.7138	13.1293	10.7741	10.3493	12.5517	9.00885	11.218	9.56228	11.7617	11.4848	12.0436	10.6668	12.0428	11.4216
IARS	11.2183	12.199	12.2544	13.2686	13.2737	12.228	11.4168	13.7369	12.1476	12.3818	12.4569	11.8508	13.0974	12.8665	12.8295	12.7191	14.1304	12.4107	12.7185	12.7617	12.5987	12.9313	12.5814	12.0182	12.2462	13.0386	13.4398	13.5512	12.7137	13.2219	12.6201	12.0268	13.5753	13.3723	12.9417	12.8835	13.756	12.9421	13.0931	13.1932	13.6768	11.7396	14.1778	12.8952	13.4797	12.5655	12.8821	12.8315	13.4829
HNRNPH1	12.7374	13.4463	12.765	14.0559	13.9285	13.81	12.9932	12.7741	13.401	13.8632	12.7059	13.6199	13.0913	13.656	14.0907	13.4048	13.8029	14.5193	14.0138	13.5083	13.3077	13.3516	13.2556	13.5523	14.0764	13.603	14.0304	14.346	13.6103	13.8348	12.6908	13.3025	13.2301	12.0433	13.6668	13.6839	14.0064	13.2755	13.4096	13.7701	13.8746	13.6038	14.7936	13.6388	13.7064	13.1358	13.3393	14.0834	13.1804
GNB2	13.0438	13.2816	12.9137	13.2612	12.821	12.6977	12.6947	12.795	12.1471	12.4987	13.8891	12.0156	13.8433	13.9747	13.1071	13.6495	13.241	11.6491	12.5507	12.823	13.9383	13.1139	13.5977	14.5335	10.9539	11.9982	13.8182	13.3301	13.0706	13.7311	13.464	13.8446	13.368	14.4352	13.6781	13.7241	12.7248	12.8289	13.3211	13.8114	13.8033	12.7496	13.4449	12.9117	13.504	13.1133	12.9607	12.2016	12.5025
CDH2	11.1452	11.7234	12.4653	12.7673	10.8184	9.8169	9.013	12.6347	10.5451	11.5029	11.4838	11.2016	12.1432	10.2768	12.8044	13.544	11.8047	10.6847	11.173	11.7522	11.7821	10.6758	13.0334	12.2896	12.5034	11.4454	11.3917	11.4805	12.6345	11.1764	11.1058	11.2932	13.7182	10.5392	10.5327	13.6818	10.6016	11.7024	12.4834	12.2782	12.0806	13.0143	12.8658	14.2851	13.5147	12.4308	11.5796	10.7886	11.614
HNRNPAB	12.0769	12.9065	11.5751	13.2525	13.0733	12.6153	11.4214	12.4126	12.1614	12.7339	12.8258	11.4559	12.3222	12.7274	12.7465	13.016	12.1122	12.5693	12.7187	12.7758	12.7545	13.0806	12.9792	14.2561	11.3476	11.9169	13.2384	13.7595	12.622	13.4639	12.5851	14.0834	12.6583	13.2983	13.0872	13.7933	12.7871	12.5408	13.7627	13.0179	14.3901	13.2924	14.0934	13.1087	12.6684	12.4994	11.7436	13.1017	12.3861
PFN2	12.641	12.3283	13.9891	12.8688	12.6111	12.36	10.1075	13.4323	13.3076	13.0614	13.2922	11.8808	13.0317	13.4586	13.3883	14.1539	12.8245	13.1016	12.3062	12.9344	13.9953	13.8726	13.1439	13.3906	12.236	12.2487	14.5591	11.6126	12.6562	13.7016	13.0781	13.7692	15.4528	12.5261	12.4714	12.7652	13.0816	12.7584	12.0237	12.9269	14.3787	13.008	13.7288	12.7637	13.9703	13.3723	13.3513	13.3575	13.2005
FGFR3	10.5948	11.6582	12.6639	12.2934	12.0277	11.6546	11.4621	6.85065	12.8371	12.1606	12.167	13.6201	10.6705	12.69	12.8367	13.2339	9.45788	9.5596	12.3456	12.1967	9.97994	14.4187	12.7803	13.656	11.8498	10.6665	12.0731	13.751	11.4604	10.4876	9.36486	11.0813	12.8873	11.2933	8.40159	11.5841	6.45074	12.9411	10.4916	8.25214	14.5382	11.7537	11.6257	12.1946	11.8324	12.5057	11.6115	12.5832	9.66538
TMED2	12.5868	13.2796	12.9873	14.0311	14.0795	14.2739	10.9542	13.4565	13.9156	13.7702	12.6546	12.7919	13.405	13.4927	13.1638	13.9754	14.032	13.1053	13.5589	13.0817	13.7171	13.5573	13.7531	13.7348	12.8967	12.3132	13.6528	13.3885	12.9962	13.2724	13.8369	13.2318	13.4219	13.5413	13.6038	13.777	13.961	14.1234	14.0251	13.4968	13.3632	13.62	14.2029	13.6095	14.5324	13.5298	13.6972	13.332	12.559
CCDC3	12.641	12.3547	13.9722	11.1718	11.1296	12.7503	11.7047	9.55604	9.6199	14.6032	11.594	12.1797	11.6231	12.5891	12.701	13.549	10.0334	9.1181	12.1083	11.6243	13.9	11.916	12.3605	10.5389	11.851	9.81623	12.4274	12.5679	12.4697	14.4879	9.86755	10.2689	11.1775	11.5359	8.32391	12.4717	8.66238	11.9426	10.7733	11.7153	14.0271	12.6496	13.3605	14.7593	10.995	14.5906	10.4598	12.3044	9.19623
SNHG16	12.7765	12.978	13.1177	12.782	13.7787	14.1642	11.8642	13.6597	11.8378	12.2276	12.4874	11.2392	13.2786	11.8557	12.2303	12.9021	12.7987	12.1669	12.2263	12.8788	11.6971	12.4055	11.035	11.6741	13.235	12.1143	13.9131	14.289	12.7137	13.1875	13.1263	13.1727	13.6293	13.8471	12.4994	12.5363	13.1277	12.6363	12.291	12.8212	14.9971	13.1872	14.1412	13.2078	12.405	12.8757	12.3445	12.7155	12.508
EIF3L	12.4832	13.4419	12.8118	13.2715	12.9264	13.8493	12.8127	13.3153	13.0441	13.3899	12.97	12.426	13.0519	13.2026	12.7014	13.5503	11.9063	12.2798	12.5046	13.921	12.7705	12.6863	12.7395	13.0908	13.3032	12.127	14.3223	13.6534	12.7186	13.5596	13.9216	14.216	13.1189	14.0372	12.4539	12.9464	12.7079	12.7427	13.9976	13.4224	14.7426	12.7622	13.9673	13.516	13.6513	13.7488	13.1275	13.0552	12.1179
CD44	12.2979	12.3791	11.2439	11.8479	13.2244	13.5632	12.2563	13.7744	11.126	12.3225	12.3169	11.4862	11.5289	11.8543	12.2733	13.0409	13.0942	13.0114	11.8083	11.5433	14.923	12.2324	12.6075	12.6483	12.0939	12.2607	13.7364	13.6127	12.8522	11.7024	14.6196	11.4501	11.9633	11.8763	14.1981	11.8847	13.2328	11.7861	10.7748	12.0523	12.9551	12.0041	12.6965	12.8247	13.6857	13.0184	13.6898	11.5965	11.9191
MORF4L2	12.8128	12.5349	13.3219	13.5516	13.0493	13.6151	11.6273	13.4349	13.4034	13.4335	12.8355	12.5753	12.6436	13.4814	12.6725	12.7238	13.5064	13.031	13.4239	12.4283	13.8782	13.5166	12.8155	13.2557	15.0179	12.6049	13.6126	13.5802	12.3829	13.3877	13.4049	14.0778	13.6061	13.4359	13.2237	13.5707	13.9669	13.5455	13.7868	13.1726	13.0537	13.7996	13.6562	12.9629	13.4872	13.2628	13.5655	13.5078	12.3846
SRPX	12.9254	10.5147	9.33891	10.8753	10.3875	13.8226	11.5082	11.7342	11.911	12.0672	11.2928	11.4735	11.5494	11.3056	11.274	12.3474	13.845	10.2978	11.9051	11.3344	14.9191	11.8166	11.8941	12.8189	10.9808	9.95752	11.514	10.5774	11.2689	12.9359	12.738	13.0106	5.78525	14.0729	12.6239	12.3444	13.6479	12.2558	12.9413	13.0822	10.7011	9.99219	8.86537	11.9531	12.6238	12.68	11.8559	11.2167	11.6267
SFRP4	13.2852	14.2921	10.2509	10.1272	12.923	10.8154	11.4984	12.7602	10.6611	11.2621	13.744	13.1213	11.8704	11.4814	12.2266	11.4559	12.4193	14.1155	12.3983	10.7763	15.1436	12.7954	11.8999	12.4298	9.18217	11.412	11.0984	8.69204	12.7141	10.6541	14.7773	9.64238	10.7616	10.1789	14.7963	10.0045	14.6806	10.9945	12.4844	13.4096	8.00967	10.9434	9.71493	11.7744	12.7744	15.439	16.0395	11.3438	9.18477
CHD3	11.7241	11.7653	12.8795	12.1757	12.7924	13.2462	12.4029	13.2632	12.6878	13.496	12.315	13.0068	13.5628	14.394	12.9835	13.5196	11.6065	13.3097	13.1203	14.1949	11.7688	12.8028	12.63	14.1944	11.9436	12.3788	12.4748	12.2665	11.4034	12.1297	13.2061	14.1773	11.8699	14.9198	12.6395	11.9257	12.014	12.1774	13.2676	11.9615	11.7256	11.8209	12.4003	12.9491	13.1225	11.4447	11.8934	13.3076	13.1177
SERP1	11.7084	12.7667	13.4604	13.268	13.5185	13.2719	11.6626	13.3089	12.7687	12.6873	12.812	12.2981	12.7323	12.051	12.8693	12.9899	12.1639	12.3441	12.2479	12.5795	14.2282	13.9469	13.3251	13.6754	11.9714	11.5984	14.8433	11.2358	12.3092	13.0321	13.0211	13.6949	12.7803	12.8549	12.3709	12.4292	13.5482	13.6462	12.5039	13.4665	13.5098	12.6557	12.9207	12.2628	13.1476	13.2712	12.6694	13.5916	12.4663
MEF2C	10.3024	12.2257	13.0414	12.8505	12.4971	12.9281	10.7969	11.5295	11.8791	13.853	12.4835	12.4199	11.9973	11.7401	12.9041	13.5946	11.4119	11.5578	12.15	12.2305	12.8211	12.4679	12.9833	12.88	12.7976	12.0257	13.6038	13.1245	12.619	12.4385	11.4751	12.041	13.2093	11.0353	10.8162	12.9919	11.6632	12.3237	12.9089	13.0753	14.2489	13.1305	13.2607	14.2775	12.5456	12.657	12.794	12.3059	11.486
HSPA9	11.7931	13.0696	11.7369	13.824	13.5532	13.5939	12.3478	12.3267	12.0948	13.596	12.045	12.1923	12.3946	12.3161	13.1853	12.3542	13.6013	12.8851	12.7038	12.8604	12.992	12.6785	12.7332	13.8632	12.3881	12.192	13.935	14.0507	12.4141	13.5511	12.7865	13.1013	12.6314	12.8155	13.0943	13.3848	12.869	12.6595	13.9309	13.1773	14.5295	12.7021	14.1465	13.6793	12.7712	12.9164	12.8307	12.2495	12.6695
POLR2A	13.2478	12.6768	14.069	13.2847	12.9577	13.443	12.7973	14.6044	14.1634	12.8622	14.4245	12.6224	13.9113	13.4949	13.707	15.2341	12.9393	13.7477	12.5901	13.4067	13.4071	13.1777	12.7813	12.9962	12.7682	12.9221	12.8853	13.4178	13.4896	13.158	12.9902	12.2356	14.2137	14.119	12.6977	13.0605	13.7087	13.1876	12.7195	13.0809	12.9734	12.9565	13.5994	13.9709	13.5657	13.3444	13.2147	13.3899	13.7501
EEF1B2	11.3013	12.2697	11.016	13.0616	12.922	14.3137	13.117	11.9539	11.964	12.7618	11.2809	11.3934	12.1466	12.1535	11.0133	11.5061	12.1415	12.2414	12.3568	12.6005	12.3084	13.2649	12.8986	13.522	13.5173	11.0498	14.1939	13.4873	12.0758	13.4678	13.2761	14.3013	13.0551	13.2454	12.2386	13.1631	11.3842	12.2635	13.1541	12.8157	15.3276	12.9387	14.2653	12.5525	12.532	12.7808	11.8762	13.2051	11.8706
FAU	11.6245	12.9758	11.4047	13.5824	13.4891	13.6836	12.7781	11.9328	12.2619	12.9854	12.528	11.5047	12.3056	12.2584	12.415	11.8917	12.8273	11.9436	12.006	12.4308	12.5531	13.8829	13.6095	14.3795	13.4124	11.7358	14.1817	13.6097	12.2156	13.7099	13.9905	15.1523	13.2062	13.8864	13.6362	13.5698	12.702	12.3691	12.8465	12.8495	15.0795	12.7905	13.0147	12.8539	12.6557	12.6905	12.6201	12.6896	11.7336
PRDX4	12.5014	12.0555	11.7269	13.4407	13.2841	13.0167	11.6924	13.0417	12.3414	12.6708	13.1282	11.1771	13.2372	12.6046	11.2985	14.6209	13.7532	12.9388	12.3019	13.5607	13.1647	12.8209	12.613	12.8375	11.7651	10.8196	13.1697	12.6519	12.9915	13.4857	12.9907	14.6754	12.3204	11.7013	12.9832	13.167	12.6622	12.8008	12.8906	13.1599	12.4026	12.4825	13.0589	14.0758	14.0065	13.3325	13.0499	12.2714	12.3128
AARS	11.3313	12.3162	11.9346	13.5384	12.6877	12.4772	11.762	12.0793	12.9267	13.2038	13.4188	11.9485	12.0903	11.9978	12.5637	12.5304	13.395	11.6891	12.6232	11.5732	13.3842	13.1308	12.9402	13.3746	11.5979	11.6285	13.0409	12.6496	12.0183	12.6628	11.9562	12.6627	13.0602	13.6016	12.7017	13.0986	12.6056	12.7744	13.08	12.8564	12.7487	11.2703	13.2084	13.068	12.7891	12.01	13.1588	11.968	12.9624
HBA1	6.78764	15.5957	13.552	14.576	8.96996	10.5668	19.9933	10.8499	11.9507	13.1577	14.8551	13.564	14.159	14.4891	14.76	10.297	11.5068	11.7594	14.1612	12.9947	10.2487	15.7147	18.5745	16.8507	16.7995	12.3514	10.1905	8.33921	11.6677	9.29298	8.74283	7.55502	5.849	12.4653	8.45419	10.4627	8.75729	10.5853	11.8579	9.74046	5.95497	13.6473	8.89538	10.2844	12.4367	6.79973	8.40243	12.3368	9.93651
EIF2S3	12.5296	12.7373	12.3959	13.4091	14.1723	14.164	11.3736	12.7655	12.5732	12.7549	12.2633	12.0177	12.967	12.3711	12.107	13.7108	13.0865	13.2791	12.6295	13.3959	13.1168	12.7204	11.7969	12.0782	13.358	12.2576	12.8989	14.1848	12.7343	13.2962	12.3846	13.728	11.8657	11.8523	12.8606	13.2549	13.5906	12.7203	12.8877	12.5547	13.6058	12.5928	13.1219	13.2102	13.0158	12.8758	12.8349	13.0064	12.1495
GAS5	11.4558	12.3614	11.0817	12.2277	13.0038	13.8865	12.7396	12.8627	12.232	11.9927	12.1813	10.9631	11.9115	11.8447	11.9757	11.3588	11.1763	11.8989	11.957	12.6922	10.6237	12.9241	13.4017	11.9882	14.179	11.3423	14.5187	13.8269	12.1487	12.1226	12.296	14.5176	12.9315	12.9919	11.3569	13.6267	14.402	11.3748	11.556	11.3088	15.0451	13.0825	14.6524	12.3449	11.2219	12.2496	11.6756	12.9028	12.2595
DDX3X	12.4994	12.7659	12.9702	12.8877	13.556	14.1584	11.7225	13.1164	13.2806	13.6337	12.9192	13.3823	13.4843	13.0207	13.2323	13.7388	13.8744	13.1672	13.0789	12.4122	13.817	13.2318	12.8718	13.7288	13.5455	13.2209	12.8816	14.3366	13.2908	13.5822	12.6751	11.8696	13.2172	12.6682	13.2797	13.198	13.6488	13.0091	12.9888	13.3451	13.0705	13.4919	13.7454	13.6742	13.2169	12.9505	12.9106	13.2916	13.1402
PHGDH	10.538	10.4958	11.6759	12.6125	11.4684	12.9729	11.2251	12.7277	12.5236	12.0471	12.5736	10.2076	12.1111	13.4586	12.2264	11.5999	13.1794	11.8068	12.4816	12.5941	11.6703	11.4286	12.5001	13.4022	8.97464	10.3063	14.6923	9.55914	10.9169	12.8086	11.8867	13.1336	13.022	14.9219	13.467	13.3048	12.173	12.8043	14.0155	12.98	12.232	12.6913	13.8578	13.3732	12.3767	12.4023	12.6668	12.1845	12.2444
BZW1	12.829	13.2863	13.0682	13.7746	13.5133	13.3912	12.1391	12.9738	13.3047	13.2543	16.2786	12.4204	12.9388	13.8226	12.2387	13.1092	13.77	12.5617	13.0158	12.5873	14.3555	12.7811	12.7128	13.5297	12.2824	12.6659	13.679	12.7241	12.8008	14.06	13.3179	12.9928	12.7395	12.5525	13.2532	13.135	13.7903	13.6939	12.5546	13.2948	12.6602	13.5136	13.4474	12.7596	13.7011	13.2496	12.3565	12.6264	12.5939
RPS26	12.5353	12.6191	11.6926	13.5663	12.2934	11.896	13.6177	11.8223	11.591	10.6842	12.8688	12.3503	12.6529	13.4346	13.2648	12.935	13.3049	11.9498	11.0527	12.9122	11.7302	13.1418	14.0216	13.3711	10.4485	9.61503	13.5552	11.6996	12.8607	14.1293	12.2873	13.3036	11.1397	14.4693	10.2335	11.2949	12.3654	13.0683	11.6466	10.1984	15.7804	12.6972	14.3422	11.3268	11.2858	12.0039	11.889	11.2163	10.206
NRP2	11.5775	11.6373	13.3716	11.7298	12.594	11.8392	11.8361	12.9887	13.7351	12.1875	12.2311	13.3973	12.7116	12.6902	11.9924	12.7807	12.5639	12.1756	12.974	12.3983	13.5352	12.7467	13.0483	13.1964	10.2192	11.3902	13.1794	10.0764	11.9205	13.7214	13.2479	11.5309	12.5497	12.3879	12.6009	12.7822	13.8247	13.18	11.8332	13.8616	12.3191	12.5155	11.8089	12.7779	13.1958	13.5361	12.6809	11.9838	12.3094
RGS3	11.4413	12.0511	10.8034	12.2305	12.1669	12.7438	12.0859	13.0358	11.6047	11.9867	13.4328	12.2952	12.6369	13.0102	13.2002	12.5269	13.883	10.9505	12.8631	12.2638	12.4483	13.9113	13.6588	14.3813	11.0245	11.9658	13.3716	13.2022	13.9122	13.3858	12.5636	14.5277	13.2152	12.343	13.6784	13.2992	14.1242	12.9185	13.3937	13.5229	12.5047	12.8079	11.7219	11.8945	12.4011	12.5133	13.507	12.4703	12.8442
CDC42	13.2813	13.6204	13.2712	13.6592	13.5227	13.3797	11.9438	13.7611	13.3247	14.1409	13.5139	12.9821	13.9493	13.4753	13.5676	13.6701	13.9439	13.1926	12.9726	12.8473	13.7738	13.5044	13.49	13.7681	12.9472	13.0223	14.3261	13.782	13.9504	13.7219	13.997	13.5765	13.7334	13.8225	14.2709	14.0565	14.2107	13.9325	13.5544	14.0845	13.4283	13.3695	14.1584	13.8444	13.4967	14.5872	13.77	13.4131	13.4077
CCT8	11.9215	12.2084	11.4278	15.9829	14.0546	12.8196	11.3959	11.9557	12.5071	11.818	12.0085	11.1206	12.8244	11.9369	12.7928	12.7427	13.2246	12.2404	11.6224	11.6597	12.874	12.8505	12.1781	12.4406	12.9591	12.5144	13.2018	13.3829	13.9511	13.2074	12.8799	12.9384	13.3018	12.7204	13.6422	14.4266	13.339	12.2425	11.9212	13.1286	14.0193	13.0008	13.8235	12.8835	13.1421	13.278	12.199	13.1696	12.6382
DAAM2	11.0101	12.8312	12.2188	12.635	12.5147	12.8328	10.7809	10.9195	10.9101	15.1999	13.3433	11.934	12.4792	13.9343	11.8785	12.8744	12.5125	11.1728	13.8793	12.1903	11.656	15.042	11.8969	13.4095	13.9421	11.1571	12.2519	15.1129	12.6314	12.1255	10.7529	11.3325	12.856	13.144	11.5784	11.7134	11.9183	12.8521	13.4354	11.2253	12.918	12.7532	14.5701	12.8951	12.5044	11.742	12.955	14.0112	12.3075
RPS29	12.3182	12.4488	11.5698	12.084	12.2275	13.8457	13.0264	13.5758	11.8522	13.7207	12.1662	11.6298	12.2584	12.886	11.0372	11.2054	11.9179	12.4161	12.4132	13.2821	11.0367	14.3689	14.0855	14.1798	13.3488	12.0085	14.4745	13.7765	12.5762	13.0882	13.6195	13.4233	14.0336	14.6599	12.3423	13.1602	12.8224	12.0945	12.3619	11.4491	15.0936	12.7378	13.6405	12.3068	12.3804	13.4058	12.7759	12.2866	11.2131
XBP1	11.9313	13.297	11.913	12.4731	12.3319	13.0926	11.5381	12.6188	12.0306	13.5986	12.9679	12.394	12.7557	12.9061	12.8249	13.3562	11.9286	11.3277	13.1015	10.9285	12.9634	12.4435	12.7767	12.873	10.4518	11.5308	13.4347	11.9986	12.5405	12.9365	13.0192	12.0242	13.4341	13.1083	11.9603	12.2174	12.232	13.042	13.5071	13.4324	12.2657	12.8041	12.4467	13.1329	12.2536	13.1464	12.8819	12.0104	11.3633
EMC10	12.65	13.114	12.3492	13.5489	12.7862	11.3059	12.5076	12.4884	13.4912	11.7839	13.0868	11.7218	12.3284	13.0315	12.7982	11.7367	12.6581	12.3748	11.8178	11.9171	13.9562	13.1764	13.9525	13.762	10.5726	13.5958	13.5921	11.2158	11.8486	12.6858	13.0886	13.1515	13.5924	14.063	13.4892	12.235	13.0806	12.0058	12.3865	12.2924	13.167	12.9099	12.4762	13.5121	13.4907	13.1674	12.9176	12.054	12.4369
ARPC5	12.7658	13.2064	13.0403	13.308	12.6538	12.1589	12.3586	12.075	12.4535	13.7118	12.9168	12.711	13.6205	12.4795	13.1744	14.1238	12.4388	12.5211	12.4816	12.6001	13.8153	12.7359	13.3217	13.2039	12.014	11.4735	13.1407	12.3296	12.4543	12.9416	12.637	13.2236	12.841	12.1898	12.3135	13.5158	13.8397	12.4509	12.2026	13.0043	13.0396	13.5192	12.5441	13.5469	12.8668	13.3097	12.5105	12.6875	12.7887
PARK7	12.2993	12.8872	9.11787	13.2656	12.9023	12.5415	12.1195	11.1393	11.8164	12.3978	11.7685	11.1932	10.7474	12.7367	13.3109	11.5584	11.8353	12.0455	11.2599	12.1452	13.1972	12.8186	12.9629	13.7874	11.9094	11.3697	14.4226	12.9645	12.7727	13.4136	13.2166	14.7866	13.1098	13.3668	13.3634	13.2428	12.577	12.2977	13.5898	13.3481	14.4607	12.56	13.4247	13.2171	12.7236	13.2946	12.425	12.5942	12.1679
SH3PXD2B	12.3191	13.2772	12.3826	13.5792	11.98	13.1558	11.4665	13.4994	11.6752	13.7587	14.0458	13.1023	12.6293	12.7395	13.7005	14.5391	12.873	13.4561	12.9157	12.7033	13.0636	13.2208	12.9267	13.8224	12.8057	11.6179	13.8502	14.5228	12.6284	13.1445	13.2532	12.6502	13.7069	11.6059	12.8596	13.0245	14.1579	13.1619	13.888	13.5691	11.2454	12.9527	13.6078	13.0136	13.4263	12.8535	13.3488	13.4914	14.1152
CD47	15.4378	11.9399	11.6882	12.6203	13.2951	11.9279	13.0105	13.6935	11.1619	13.8719	11.7014	12.4014	11.2863	11.175	11.7207	11.6941	17.0671	11.8407	12.5107	14.3856	12.8179	12.3592	12.1251	11.6982	11.7143	10.9798	12.503	15.2089	12.1432	13.9014	16.6594	13.2902	12.8117	11.5424	12.8769	11.6479	14.8555	12.2241	11.202	11.7214	14.6922	11.9063	11.7877	12.7044	12.227	12.1678	12.5938	11.5931	11.5427
PEA15	13.2505	12.8116	12.3317	12.4633	12.5526	13.1106	11.1879	14.0759	11.9737	12.0248	13.4582	12.0949	13.8747	12.1002	12.6432	12.7965	13.6884	12.495	12.0483	12.1775	13.4373	12.6685	13.4423	13.1649	12.209	13.2339	13.1201	12.7371	14.2695	13.2794	14.1159	13.3645	12.6352	13.9991	14.5065	13.736	14.2506	12.2808	11.986	12.7812	12.0529	13.0966	12.7211	13.0792	13.4657	12.3416	12.375	12.0273	13.3855
ACTA2	10.1014	11.7695	11.0011	11.3247	10.4473	12.1615	10.9399	14.1008	12.7221	10.9151	11.2915	14.5978	14.0194	13.0686	12.0038	13.4893	13.4237	12.8585	12.4794	9.85613	12.6925	13.4889	12.8708	13.637	11.6589	11.409	10.1516	12.6915	10.3693	12.567	13.7501	12.1849	11.2456	13.6459	11.5871	11.4011	13.9916	12.8204	10.647	12.0378	8.76943	8.93751	12.5687	11.9463	10.9815	11.7945	12.7278	11.2119	13.0679
TRAM1	11.3369	13.2617	13.0951	12.8072	13.4584	13.5358	9.87936	13.6732	12.9812	13.7178	12.7696	12.8628	13.2375	12.8082	13.3013	13.8469	13.7533	12.4236	14.1247	13.1417	13.4098	14.7515	13.0627	12.686	12.8376	12.7584	12.7786	13.5759	13.9153	12.6468	12.8614	10.6632	12.6286	11.938	12.6708	13.5312	13.6032	13.4618	13.8664	13.4748	11.4622	13.1367	13.5315	12.969	13.2523	11.9246	13.1236	13.117	13.209
ATP1B3	12.4986	12.3903	11.766	12.8722	12.5766	12.1084	11.3254	12.1115	12.1059	12.4447	12.2765	11.6199	13.3853	11.5167	12.1759	13.4833	12.1174	11.7978	11.626	12.7246	13.1934	12.7443	12.7813	11.9193	11.6977	10.9636	14.4397	11.5112	13.3435	13.0653	12.1219	12.9308	13.1104	12.2957	13.0194	13.0063	12.3889	12.3325	12.7985	12.7155	13.4845	13.4284	13.275	14.2244	13.3689	12.8535	11.9139	12.8054	12.174
MAP7D1	13.1805	13.4473	12.8239	13.3477	13.39	12.3146	12.34	13.0986	12.6716	12.5822	14.1693	11.8818	13.5748	13.7705	14.0253	13.7334	12.7324	12.6263	12.6223	12.7857	13.4509	13.4227	13.6566	14.3509	11.0551	12.3486	13.9937	12.866	13.0019	13.2254	13.4223	13.5703	13.5383	13.3854	13.9638	13.3944	12.5593	13.2681	13.1405	13.6491	13.6521	13.4864	12.7549	14.4579	13.7066	13.4217	13.5329	13.0145	13.3494
CERS2	12.9559	12.9306	12.6581	15.2269	12.8189	13.4732	11.3521	13.4475	12.9256	13.8069	13.3931	12.1543	13.619	12.0888	12.9944	14.1223	13.6288	11.996	12.3232	13.668	12.3136	12.7951	12.984	13.2408	13.4581	13.2	13.8968	13.6648	13.4749	12.9049	12.7051	14.3848	15.5028	13.502	13.7711	13.4204	13.6912	14.3459	12.0424	13.1211	12.9964	12.9343	12.8195	13.9091	13.3581	12.7832	13.8346	12.451	12.8153
NID2	11.4635	11.5901	11.9604	10.9291	11.9648	13.2833	9.49074	14.871	12.3513	11.2904	12.0385	12.4839	12.9262	12.9624	12.4815	13.0293	12.5518	13.7046	11.6124	13.185	11.8481	11.634	11.4986	12.2321	10.0516	11.6517	9.78972	12.6034	11.568	10.9694	12.3471	9.19836	10.5804	13.3789	12.6486	11.3895	15.1458	11.5294	13.0165	12.003	7.39439	12.1462	10.8294	12.5812	12.8561	13.705	13.9659	12.3489	12.017
TAF15	11.5562	12.6213	10.9241	13.2314	13.7182	12.8132	12.1384	11.9153	11.8639	10.5241	10.6802	11.25	11.8522	11.9781	12.8648	11.3988	13.5947	12.5761	12.5299	11.4784	12.2162	13.177	12.8014	13.2112	12.179	11.0199	13.2434	12.9487	12.3132	13.2146	11.893	12.7327	12.5708	12.6682	13.5059	12.3116	13.0731	12.2708	12.683	11.9081	14.2803	13.3259	14.6318	13.9056	12.673	12.6776	12.9098	13.111	12.5725
ARPC1B	12.0089	13.0979	11.3556	12.3144	11.7346	12.1203	13.0529	12.0338	12.2307	12.0175	12.9557	11.7248	12.981	13.3226	12.5209	12.5919	12.9976	12.1066	12.1351	12.465	13.2989	12.6481	13.5221	14.3457	10.394	11.1293	13.7689	11.6817	12.6699	13.6667	13.514	13.2896	11.755	14.426	13.4785	13.1911	12.3766	12.3087	13.4961	13.6714	12.903	12.6599	12.5278	12.6852	13.3338	13.0517	12.5495	12.1566	12.5871
SEC24D	11.2956	11.6388	11.366	13.3989	12.7521	13.8642	10.4442	14.0095	11.8522	13.1367	12.0634	13.1037	12.6721	12.6959	12.6248	12.9907	13.1968	11.963	12.855	12.0469	13.8757	12.34	12.1721	12.28	11.3115	11.4682	12.745	12.6052	12.456	13.1647	12.5062	11.6833	13.0044	11.2282	12.1612	13.0003	13.821	13.2733	13.1077	13.0183	10.3375	12.3805	13.7195	11.4601	13.2184	12.3176	13.1923	12.7395	12.3951
RBM3	12.499	11.987	12.0417	11.4943	13.7119	12.8212	12.1188	11.6971	12.0521	13.0067	11.8256	12.4653	13.0054	13.3356	12.5833	13.0578	12.6499	12.8332	13.5765	12.8742	13.4781	12.7626	13.2179	12.6453	12.9248	11.3473	13.4942	12.9979	12.2077	13.6019	12.6848	12.5186	12.2549	12.602	11.5833	12.9317	12.2332	12.3671	12.9947	12.3855	13.5357	12.2241	12.6751	12.3914	12.8349	12.5669	11.901	12.2685	11.5422
NUMA1	11.7521	13.0406	13.3318	13.3841	13.4856	13.4175	12.7986	12.6932	12.7872	13.2204	13.0395	12.9714	12.8606	12.6271	12.8153	13.2498	13.497	12.7908	12.7538	12.4316	13.5011	13.9797	13.6009	13.1325	13.6194	12.8386	12.9486	13.5141	12.4881	13.0621	13.1501	12.7691	14.1555	14.1546	13.411	13.5151	13.3993	13.6709	12.5842	13.0723	12.4717	12.5395	13.0088	13.6459	13.0275	12.3861	13.513	13.8426	13.393
MYH10	12.0348	12.9906	12.6646	11.782	11.472	12.3109	9.96052	12.4314	12.0147	12.3291	12.2322	12.1654	14.0343	14.1065	11.8116	14.0902	12.1828	12.6501	12.3625	15.3171	9.74609	12.5795	12.5444	14.6036	12.0384	14.9233	11.541	12.22	12.1316	10.7872	11.3501	16.3044	9.08329	16.1292	12.6604	12.6131	12.7738	11.8725	14.3476	11.4135	11.0281	12.0812	13.5587	14.2958	13.1265	11.5492	12.686	12.2058	13.9202
PSMA7	13.1928	13.0964	12.1886	13.3994	13.2461	13.2245	12.0801	11.8789	11.5975	13.0789	12.5638	11.2933	13.3944	12.8642	13.5472	13.2443	12.2068	12.1362	12.3951	13.1429	12.9335	13.1116	13.721	14.0618	11.7986	11.8415	13.309	13.6256	12.6466	13.6771	12.9701	14.6674	13.2439	13.3802	13.6777	13.5045	13.5691	12.4147	13.8676	13.9067	15.0526	12.2282	13.3431	13.2746	12.9809	12.8182	12.8465	12.7982	13.028
LARP1	12.2845	13.11	12.6237	14.3522	13.8603	13.0256	11.8709	13.3892	12.9698	13.8528	13.141	12.0693	13.0514	12.8874	13.6711	13.2255	13.2965	12.2578	12.9188	12.7809	13.0516	13.2812	12.8662	13.816	12.7198	12.6116	13.386	14.8676	12.7737	13.2794	13.1657	12.3168	13.726	12.8552	13.1374	13.6697	13.7648	12.9191	13.8695	13.3413	15.4693	13.2197	14.1404	13.4562	13.3557	12.554	13.4692	13.0843	13.6427
ITM2C	12.1608	13.7487	13.0065	14.3601	12.5172	12.266	12.3688	12.1445	12.4098	11.0254	11.3993	11.652	11.3941	14.2682	13.2857	11.929	11.9444	12.4323	11.7863	12.7875	15.1889	12.8409	12.8429	13.4589	12.4847	11.2759	13.4738	11.8493	12.5256	13.5728	12.6062	13.1818	12.3647	13.7096	13.2563	11.7332	12.8469	13.0455	12.9821	12.2813	11.174	12.8784	13.4258	12.5901	14.0761	12.5542	12.5367	13.1265	12.373
GTF3C1	11.4895	12.9883	12.5968	12.8892	13.516	12.7002	11.5869	12.0224	13.2815	13.0141	13.4388	11.3818	12.8695	13.1655	13.5128	13.9285	12.8555	12.1795	13.0152	12.1126	13.1721	12.73	12.3525	12.9468	11.441	12.332	12.7887	13.4499	12.6994	13.2567	12.7512	12.8302	14.414	13.2838	13.1311	13.6878	11.4806	13.048	13.0071	13.585	13.641	12.6235	10.7037	14.1259	13.5302	13.0001	12.7516	12.3728	13.4072
MGAT1	11.927	13.2164	12.0479	14.0832	13.3058	14.0051	12.4542	13.0164	12.2497	12.9346	13.5412	12.0189	12.9827	13.4267	13.267	13.4836	13.2157	12.4011	12.5071	12.7865	13.8721	13.3775	13.364	14.4186	12.2471	11.9213	13.6229	13.018	12.2958	13.6354	13.6962	13.6241	12.3045	13.2559	13.3552	13.047	12.9024	12.9413	12.7987	13.1553	12.4193	12.6829	13.0127	12.6712	13.007	12.3426	12.1561	13.4541	12.4403
CTGF	13.5164	12.7499	12.3726	11.5371	12.6335	12.5162	14.5857	14.8119	13.3743	11.9457	13.7007	12.1076	12.7842	12.7731	12.9445	11.9332	11.4484	12.5103	12.0885	12.0849	14.6394	15.0863	12.3587	15.0844	14.763	11.947	12.9241	11.2142	11.0622	11.9322	13.0977	11.7725	13.3689	11.1642	8.88659	11.2475	14.2029	12.3945	9.68411	10.6613	10.4042	13.7362	11.2924	9.82117	11.4347	14.8904	10.7128	11.6434	10.9872
SKI	12.9658	12.4777	14.0553	12.7151	13.0896	12.5515	12.0425	13.5124	13.2887	12.3034	14.3044	12.4817	12.6674	13.8104	12.5442	12.6727	12.2083	12.4477	12.0087	12.4945	13.8654	13.5689	12.9124	13.1275	11.8195	12.9723	12.5907	13.4976	13.272	12.2019	12.0904	11.5454	13.3011	13.39	12.4603	12.7854	13.2931	13.4872	12.0395	12.7868	11.1892	12.0775	13.1666	12.7713	12.2859	12.4908	13.3307	13.251	13.1531
RBPJ	13.419	12.8175	14.0106	12.6084	12.3655	12.5704	12.0917	13.0439	12.9839	13.4276	13.2043	13.2926	12.1481	12.6288	12.5601	13.2233	13.7361	11.7434	11.9899	13.2604	11.9217	12.2865	11.7442	11.8454	11.9903	12.6112	12.9256	12.3108	12.9821	13.1612	12.4256	12.9835	12.9391	13.1341	12.0681	12.7642	13.6887	13.1267	14.2005	12.0348	13.309	12.8101	14.1146	12.6252	12.5855	13.5782	13.1747	12.4602	13.6605
ERGIC3	12.5357	14.2923	12.4315	13.3035	13.0205	12.496	12.7884	12.3024	11.7482	13.227	12.5812	12.0711	12.7376	12.6416	13.4701	13.1334	13.0488	12.2366	12.3146	12.867	13.0609	12.9597	13.4291	13.5583	12.6948	12.012	14.5005	13.27	13.1823	14.0031	13.3619	14.84	11.7827	14.081	13.9729	13.6636	12.4336	12.7891	13.452	14.0097	14.2467	12.8467	13.0649	14.0384	13.4517	13.6983	13.487	13.1962	12.7686
IRAK1	11.9178	12.1175	12.0882	13.0996	12.7705	12.4545	11.6352	12.6901	12.8146	13.3083	13.586	10.9142	12.6965	13.7036	14.0702	12.0826	13.1598	11.7299	12.6066	11.9171	13.7494	12.6545	13.6907	13.7072	10.2154	11.569	12.8677	13.1104	11.8479	13.136	13.0527	12.6785	14.8069	13.1618	13.6625	12.657	13.094	12.2531	12.6748	13.7643	12.5395	11.9804	13.7223	12.2577	12.6758	11.1945	12.5909	12.1451	13.7489
CD9	11.1889	12.122	12.8557	13.3173	12.2578	12.5253	11.6401	11.628	11.7949	11.5439	12.5515	13.2117	11.4755	13.603	11.3198	12.3811	13.3334	12.0657	11.7598	12.1314	13.6759	13.4596	12.33	12.6595	14.0164	10.6789	12.8719	12.2354	12.2831	12.8534	12.2007	12.3972	11.1953	11.5721	12.5472	11.7232	9.834	13.8765	10.2319	12.8552	10.8508	12.1446	14.4967	13.5403	12.6857	13.1709	12.3613	13.4402	11.0364
PKD1	12.0048	12.0868	13.4514	13.16	13.3651	13.6231	13.4023	12.795	12.3668	13.6248	13.4674	13.8841	12.5888	13.0752	12.827	13.3702	12.532	12.8687	13.2853	13.0812	13.3285	13.5256	12.9786	13.7358	13.1841	13.5146	12.9574	13.8101	12.2069	12.6617	12.3809	12.5649	13.5052	11.8225	11.7561	11.7954	13.4961	13.384	12.4551	12.7938	11.8975	11.4587	12.4748	12.1573	12.8822	12.1848	13.3825	13.5683	12.3235
PABPC4	12.9223	13.9921	12.999	12.8387	14.0047	13.6826	12.6223	13.1173	11.63	13.3612	13.129	11.8304	12.8966	12.4357	12.9267	12.8009	12.5877	12.2174	12.0995	13.5993	13.3723	13.4284	12.8112	13.1853	13.2639	13.2761	13.9039	14.0837	13.0428	12.9701	12.3333	12.8783	12.6944	14.284	13.1322	13.8512	12.9372	12.4271	14.2352	13.0137	15.2172	13.6779	13.3217	13.5388	12.9073	13.1344	13.0855	13.1363	14.8341
C1R	11.3304	11.1992	11.2578	14.4717	12.3509	12.7235	13.289	11.953	12.2319	8.14786	12.9653	12.8786	10.7246	12.5404	12.0501	11.631	13.1833	12.9513	10.8147	11.3575	12.8369	13.2477	13.0875	13.4439	11.7072	11.4462	12.3076	10.5871	11.9911	13.232	13.9669	10.643	11.4065	11.7035	15.4909	9.21068	13.4852	13.3171	10.8257	13.9663	7.57798	10.3303	10.089	12.6437	12.9089	13.3928	13.1572	12.3355	11.8824
MYO10	12.694	11.4173	11.987	12.2515	13.1893	13.2383	11.2421	12.4942	11.0554	12.293	12.6446	11.7514	11.751	13.2271	13.7812	12.9434	13.242	11.6652	12.7389	12.8049	13.0518	12.8635	13.4081	12.6116	12.7817	12.0298	13.0425	13.3358	13.5024	12.6325	12.9351	11.194	13.8634	12.4324	12.2888	12.039	13.7013	12.7957	11.9686	13.3351	11.4782	12.7791	13.3722	13.6	13.4454	13.0225	12.9539	13.1774	12.705
DDB1	12.6882	12.7256	12.8069	13.7596	13.0005	13.5323	11.7132	13.2096	12.5301	13.4084	12.8499	12.2971	12.9801	12.2818	13.1721	13.6212	13.6155	12.9628	12.8461	12.9628	13.4043	13.54	13.1823	13.935	12.9975	13.0182	13.6284	13.7601	12.6035	13.5821	13.1692	13.428	14.4032	13.3348	13.919	13.6443	13.7102	12.9176	13.197	13.7575	14.018	12.5446	13.4184	13.9166	13.3445	12.8768	13.5022	13.3048	13.6138
YWHAG	12.2855	12.7102	12.9413	14.0419	12.1128	13.157	11.1315	13.1856	12.729	12.4111	12.8651	12.0377	13.1551	13.0735	12.7274	12.8439	14.0232	12.4568	12.5701	12.9163	13.9185	12.6906	12.7274	13.6957	12.0642	12.6224	12.8382	13.6282	11.9554	13.1363	13.3619	12.4377	13.6167	12.066	13.6487	12.9842	13.7849	12.6125	12.9526	12.8877	13.7495	13.0212	13.447	13.1508	13.4582	13.1609	12.6101	13.8363	13.3195
OST4	11.6	12.8613	11.505	13.3576	11.4898	13.0125	12.6213	12.2186	11.6285	12.9402	12.3852	12.0099	12.416	12.0806	12.4553	11.9452	12.2192	11.7861	11.513	12.0357	13.0865	12.8163	13.1448	13.4885	11.9356	11.066	14.5217	12.2522	13.0369	13.1517	13.3183	15.6978	13.0158	14.5466	12.422	12.693	12.7041	13.1048	13.6488	13.2774	13.8604	12.7761	13.1533	12.4317	12.8618	13.1107	12.4217	11.7199	11.0249
LRP10	12.2888	12.7245	12.3411	13.1337	12.4856	12.9686	12.7465	13.2895	12.908	12.3036	13.3934	12.2519	13.0383	13.4778	13.2833	15.2772	14.0393	11.9346	12.1288	12.9562	13.4908	13.1797	13.5094	13.62	11.8466	11.8556	13.0466	12.358	12.6168	13.0745	13.344	11.0083	12.7802	12.9806	13.3032	12.1164	13.4313	13.1708	11.9696	13.6321	10.2047	12.2751	13.0093	13.8684	13.2851	12.456	13.2951	13.9479	13.1803
BAG6	13.1078	13.8585	13.7475	13.5815	13.5538	13.4339	12.443	14.1438	13.0096	12.371	13.6598	12.2358	13.7919	13.2055	13.7855	13.5652	12.657	12.9462	12.305	13.0253	13.3007	13.5633	12.9359	14.1637	12.7196	12.5084	13.764	13.7833	13.2076	12.7643	12.7397	13.676	14.1792	13.8579	13.5004	13.3936	13.5187	13.5034	12.3025	13.7618	14.2545	12.8274	13.4148	12.7252	13.4433	13.27	13.2269	13.3985	12.4554
CFH	10.5792	9.28521	11.2526	13.1922	10.5779	11.5253	11.7773	10.5659	10.5033	10.6394	11.6269	13.5032	13.3001	12.4712	13.895	12.0226	9.72236	12.2653	11.9659	12.4716	12.5608	12.1091	12.7004	12.8576	11.3349	11.819	11.1366	10.618	12.3808	10.5699	12.6195	13.0178	11.2056	11.9782	11.2815	12.406	12.2943	12.3861	12.0528	12.7555	8.53757	11.6944	11.9868	10.8703	12.9987	13.4215	12.2822	11.0444	12.447
SLC25A5	12.2734	12.4294	11.9408	12.7925	12.3918	12.8893	12.0895	12.7797	12.7207	13.4228	12.9625	11.2006	13.5973	12.5908	11.9599	12.7296	12.6935	12.3077	12.8887	12.2467	13.198	12.7645	12.8509	13.0635	13.116	11.8912	14.0421	13.1955	11.9358	14.1611	13.6173	13.5409	13.4807	13.9141	13.287	13.9391	12.7113	12.0168	13.271	13.6199	14.279	13.2361	13.5115	13.5703	13.3487	12.8434	12.2242	12.6031	12.4616
HLA-DPB1	9.79683	12.7715	11.2217	10.8577	11.1226	12.4419	13.734	11.828	11.0514	10.273	12.9543	11.8366	13.0179	9.96671	12.8789	10.2787	11.7767	11.937	11.6426	10.7147	12.7835	11.2942	13.6864	12.3199	9.76896	11.3555	9.2055	10.1531	13.701	11.8893	14.1433	11.5856	10.2975	13.1165	12.5268	12.1176	10.8292	12.0121	12.2113	10.2234	11.264	11.8085	10.9997	11.6468	11.5623	12.5017	12.2125	10.9441	11.5623
OMD	10.3324	11.0049	12.1775	14.7097	12.0472	13.6501	10.536	7.91678	7.72557	10.5787	11.3674	13.8258	12.5404	10.022	11.5418	14.8158	10.6608	9.54735	10.7876	12.0879	11.9085	12.6633	13.136	9.47442	14.066	10.432	10.0016	13.2069	12.4912	8.00838	10.0356	10.7379	13.7029	9.53098	8.40788	13.9996	8.66937	13.3115	11.6717	11.0993	10.8979	9.13499	13.0342	10.6757	12.3919	12.7917	12.6201	12.8902	10.5384
TMEM59	12.7496	13.2115	12.7701	13.5587	12.4568	13.0326	12.6248	13.3635	13.3956	13.7701	13.1773	13.0802	13.0357	13.138	13.2042	14.1197	13.3375	12.3137	12.4119	13.1916	13.8524	13.3375	13.5476	13.9209	12.7399	12.3249	14.2323	12.8425	14.1724	13.8251	12.9716	13.1957	13.8984	12.1747	13.3708	13.4222	13.455	13.5789	13.4014	13.9653	12.9249	14.2344	13.2538	14.9608	14.418	14.4557	13.6416	13.2155	12.8122
STT3B	12.017	13.0115	12.2276	12.9371	13.043	12.2198	11.1273	13.376	12.6119	12.3289	12.4241	12.2709	12.8496	12.2152	12.6175	13.5978	13.0944	12.5867	13.0655	12.159	12.597	11.9421	12.9124	12.5426	11.8587	12.4794	13.1352	14.0642	13.1506	13.6364	12.3272	11.8811	13.2266	12.3439	13.2256	12.7257	13.2928	12.3734	12.5051	12.4429	11.9966	12.9718	14.0661	13.6988	13.3993	13.0428	12.2214	12.0959	12.3958
FXYD5	12.0557	12.5364	12.2884	12.8159	12.9727	12.0689	13.1102	13.8868	11.6186	10.6569	13.0471	11.1346	13.536	11.2988	11.0553	13.1153	13.3689	11.3205	11.8909	11.6301	12.5399	11.6791	12.6667	12.7815	12.0416	10.4959	13.6383	12.3741	12.2985	13.2527	12.9627	13.1053	9.25304	13.6502	12.177	12.9814	10.9969	12.7179	10.3619	12.1996	14.6515	12.206	12.3614	11.3975	12.3334	13.2166	12.0164	11.9498	10.2961
BHLHE40	12.1985	13.0608	10.541	11.1015	13.2232	12.7342	13.8087	14.2726	12.1176	14.9516	12.6809	10.8237	11.2696	12.2696	12.1063	12.3901	14.014	12.3314	13.4177	10.9103	12.8411	14.2893	12.5799	15.276	10.638	12.0411	12.4929	11.9072	11.5883	13.7102	13.012	12.7481	10.2775	11.7013	14.6889	11.8727	12.1331	11.2598	11.1979	12.8065	10.3892	13.0281	11.7705	12.5031	12.0875	12.0293	11.8216	11.2437	13.3424
PCBP1	12.3556	13.8262	13.294	14.5414	13.5745	13.8255	12.4598	13.611	13.5822	13.9646	14.0077	12.7397	13.8625	13.5618	13.7964	14.2001	13.5108	12.7703	12.6358	13.4308	14.6445	13.928	13.9827	14.5161	13.0865	12.8427	13.9023	13.4439	13.6153	14.301	13.2544	14.3161	14.1071	14.2615	13.8179	13.5742	13.2051	13.5536	12.9295	13.9513	13.9175	13.8823	14.1282	13.904	13.8064	13.9137	13.533	14.1226	12.9714
KPNA2	12.3252	12.4447	12.6367	11.9152	13.3135	11.456	9.92537	13.021	12.7897	11.929	12.5067	9.72142	13.8037	12.9494	13.0091	13.1559	12.7216	12.6929	12.0564	12.1037	12.1508	12.008	12.1403	12.3893	10.4571	12.5122	12.6495	13.1087	11.973	13.3097	13.7667	13.3413	13.4528	12.9637	14.2423	12.8262	12.7875	12.6216	12.3673	13.1816	13.7061	13.1066	13.8551	11.6065	13.2962	12.5309	11.9319	11.9155	12.6978
ITGAV	11.7163	12.7076	12.4046	12.3091	12.2277	13.1248	11.0582	13.1689	12.8176	12.9996	11.7883	13.453	12.6768	12.8168	13.055	12.5508	13.0949	12.8804	12.51	12.2931	13.4141	11.7028	12.8399	12.736	11.5513	12.045	12.8635	11.4102	12.4207	13.0737	12.5915	11.4	12.29	10.4658	12.2375	12.0744	14.9194	12.7582	11.4593	13.1164	10.0703	13.6803	12.2468	12.4209	13.5999	12.8586	13.4038	12.0678	12.1653
PLBD2	13.4756	12.238	12.7227	13.0972	12.1152	13.5332	11.7583	14.1599	13.4671	12.4064	13.7049	12.3791	13.8388	11.6241	12.1882	13.8925	13.8796	12.1545	11.6439	12.085	14.2039	11.8609	12.7757	12.4166	11.8543	11.6485	12.6335	13.5762	12.9446	13.2472	13.2769	12.1514	13.5935	14.0358	13.078	12.485	12.8138	13.0876	12.7345	12.5192	13.2224	11.9549	12.4887	13.3893	13.8814	13.1555	13.4578	12.2875	12.6675
SLC38A10	11.2628	12.5856	11.8358	14.1263	13.2949	12.8094	11.7907	12.6166	12.0612	12.3704	13.2105	11.7438	13.2349	12.0401	12.4579	12.4706	13.5991	11.7011	12.1969	12.2624	13.2382	12.6512	13.2161	14.1106	11.6718	11.4735	12.8563	12.9783	12.387	12.1982	13.2426	13.2262	12.8983	12.7687	12.9033	11.7794	12.8519	13.3065	12.103	13.3032	11.4675	12.7728	12.1263	14.3941	13.2702	12.491	12.5052	12.9004	13.2352
LGMN	11.466	13.2732	11.7497	13.0927	12.1096	12.308	12.9326	12.8376	12.9867	11.8845	13.1184	12.0731	13.588	12.7627	12.9424	13.301	12.6079	13.2183	12.0405	12.0823	12.2645	13.6612	13.2555	13.5984	11.6152	12.5725	12.692	12.7485	12.6535	12.4885	12.5857	12.1129	12.1292	13.3659	13.9179	13.4258	12.6827	12.6885	12.8841	12.9526	12.2932	13.2375	13.0722	13.1561	13.3148	12.8342	12.527	12.316	12.5504
ATP6V0E1	10.9497	13.6529	11.2472	12.7191	12.0466	12.5713	12.6976	12.2184	11.6823	12.3463	12.2112	11.9775	13.1058	11.2884	12.5194	13.045	11.9665	11.5558	12.1801	12.6265	13.4797	12.269	12.8911	12.884	11.6841	10.7554	14.5069	12.0793	12.0266	14.3351	13.5224	13.6002	11.2874	12.4037	12.8299	12.8842	11.8615	11.6805	12.7298	13.6325	12.1588	13.0512	12.2436	12.8209	13.0961	13.893	11.5031	12.2814	11.572
MTCH1	12.5125	13.7551	13.563	12.6139	12.6716	12.9474	11.7565	12.6723	12.7454	15.1968	13.7392	11.9438	12.9375	13.4104	13.094	12.6615	12.3644	13.5126	11.6664	12.7606	13.3243	13.0061	12.637	14.2523	12.1647	12.1042	13.9366	12.8675	13.0564	12.9887	13.2015	13.6592	13.9754	13.659	13.942	13.3719	12.953	13.1558	14.891	13.3555	13.5015	12.3882	16.0343	13.4997	12.9806	13.4713	12.8306	13.3405	12.6027
PIGT	13.1232	14.5263	13.7811	13.3775	12.3073	13.2648	12.5285	12.9854	12.8473	13.7625	14.1825	12.3541	13.7667	13.3037	13.2827	14.1906	12.5513	12.4714	12.3282	12.9345	13.5554	12.7199	13.608	13.5407	11.9299	12.1787	14.2276	11.525	13.1636	13.4552	12.4562	14.5648	13.1662	13.8144	13.3636	13.2476	14.0933	12.8263	13.4023	14.0082	13.3651	12.763	12.5915	14.2517	13.7241	13.5979	13.5245	12.6204	11.7379
SCARB2	12.9422	12.4024	11.6091	14.7746	12.7124	13.2961	12.1329	13.7255	13.4047	13.3966	13.0293	13.1461	13.44	13.907	13.2969	13.0578	13.7063	12.6892	12.5231	12.4967	14.1501	12.9793	12.9476	14.0193	12.1595	12.7425	13.0665	12.6932	13.2789	13.587	12.9527	14.2143	13.4403	12.1831	12.9104	13.0773	14.0364	13.1575	13.1464	12.9384	11.6148	13.488	13.6052	12.6112	13.4882	13.2545	13.4046	12.1143	13.4797
ARF3	12.2212	13.0709	12.7547	12.8513	12.3628	12.6477	11.7262	12.3622	13.258	13.1599	12.9191	12.0395	13.6702	13.2368	13.524	13.3894	13.0498	12.9229	12.9894	12.7862	12.8009	12.7866	13.6559	13.699	11.0537	12.32	13.863	11.3061	12.2622	13.2595	13.4263	13.4433	12.8492	13.6253	13.014	13.2723	12.2367	12.7625	13.4987	13.3935	14.4024	12.9132	13.4561	13.8061	13.4723	13.4662	13.0848	12.6709	12.7297
SLC4A2	11.3304	13.6194	12.5079	13.1393	12.5826	12.2414	12.5317	12.039	11.9974	12.6759	12.5004	11.815	13.5459	13.3339	13.541	13.1922	12.6296	11.8056	12.4043	13.1791	13.4656	12.7608	13.3984	13.7644	10.9741	11.5479	14.2379	11.8751	12.3081	13.8252	12.1769	12.9667	13.5065	13.0845	12.9645	13.3143	12.8051	12.1446	12.5385	13.7258	14.6018	12.681	13.0347	13.3948	13.6541	13.3481	12.9014	12.06	12.405
SF3B3	12.7634	13.6665	13.6228	13.5247	13.2677	12.0756	11.7728	13.0039	14.0563	12.6885	14.6389	11.8417	13.8365	12.4414	12.7307	13.6352	12.424	12.3851	12.6784	12.6812	13.1987	13.0947	12.7436	13.0486	12.1338	12.3739	13.056	13.2497	12.4607	13.4186	12.8104	12.8309	13.4169	13.9756	13.0542	13.3803	12.7227	12.5671	13.5194	13.1065	13.8476	12.3428	13.6436	13.7348	13.7225	13.3743	13.2194	12.4985	13.4249
SLIT3	10.8469	12.4357	12.509	11.399	10.4	12.1799	10.8421	12.6767	9.78667	12.7232	13.9808	13.4139	12.0507	11.9174	12.0611	13.6692	11.739	11.6279	12.0409	13.678	13.0091	12.0666	12.745	13.4303	11.6123	11.4574	13.4418	11.0409	12.4526	12.1329	11.9341	12.3931	10.2458	13.3672	11.9941	11.8999	12.335	12.8495	13.3445	13.0189	10.419	11.5588	12.8006	13.2482	12.884	12.1817	13.1666	13.5531	12.2937
PLOD3	12.7101	12.388	11.9653	13.728	12.2248	13.7302	12.7271	12.3794	12.4581	11.7138	13.0672	11.363	13.2677	13.3534	12.3354	13.0017	14.2806	11.5527	11.2144	12.784	13.7005	12.3269	12.9782	14.3865	10.4782	11.2792	12.962	12.8339	13.0762	13.4873	12.1475	13.4917	12.0576	13.9832	13.5289	13.4305	13.3798	13.0602	13.2837	13.8594	12.8202	12.4022	12.3118	13.1993	13.9976	13.3769	13.1493	11.8372	12.7768
ST13	12.46	13.4892	13.1365	14.2521	13.1118	13.8986	12.1919	12.2791	12.9952	13.6541	13.1528	12.3889	12.6952	13.1325	13.5511	13.0394	12.7716	12.0371	12.4896	13.3824	13.0148	12.9318	12.9006	13.4378	13.1434	12.1003	13.4725	13.61	12.9495	13.4044	13.2805	13.3501	12.7241	12.8388	12.8574	12.5454	12.453	12.1469	13.9243	13.2305	13.867	13.0264	13.5493	12.8475	12.8449	12.8165	13.0579	13.1118	12.5663
GPRC5C	9.63765	11.5696	11.3008	12.3097	9.64284	12.6763	11.6578	9.71843	8.29354	12.9923	12.3154	10.0708	11.6483	10.9674	9.95394	12.2252	12.1395	9.93839	12.5002	12.0095	13.964	11.6572	12.4814	12.6587	10.8104	9.68936	12.9946	12.8182	12.5513	12.5305	10.9641	12.7465	8.52814	11.788	7.07383	11.6689	9.06878	12.486	12.4327	12.9277	7.91853	11.5385	11.959	12.1173	11.4014	10.3547	9.32431	12.819	10.2307
ARL6IP1	12.2574	13.2685	13.5013	13.0153	12.9192	11.3117	10.6323	12.7527	12.8944	12.7108	12.6541	12.058	12.9674	13.3671	12.7782	13.9626	11.9138	12.9482	12.7324	12.5215	13.2137	12.3665	12.6751	12.415	11.2304	12.2365	13.1466	12.8817	12.6187	13.5431	13.048	13.1145	13.9062	12.5589	13.3384	13.1713	12.8882	12.5383	12.7357	13.3515	13.7456	13.559	12.6263	13.3845	13.7096	13.1015	12.4374	12.1301	12.1501
EPRS	11.1724	12.112	10.8801	13.7518	13.4627	12.8911	11.0567	11.3204	12.3336	13.1127	11.4304	11.667	12.3383	12.1332	12.8307	11.8258	13.9028	11.875	11.8448	12.525	12.8295	12.4579	12.0549	11.6929	11.8747	10.8822	12.5449	13.4399	11.5405	12.5226	11.6432	11.2383	12.8275	11.8305	11.8858	12.817	12.1674	12.3173	13.0406	13.0595	13.074	12.1781	13.4962	12.2767	13.0973	12.0263	12.5768	12.5391	12.6089
SFPQ	13.4164	13.4827	13.7725	14.0566	14.3128	13.2929	12.2316	13.1186	13.7595	13.0439	13.5058	13.0595	13.2429	14.1141	13.8887	13.8517	13.5007	13.7864	13.2556	13.5813	13.5831	13.6785	13.5792	13.8007	13.3872	13.3655	13.73	14.3085	13.5556	13.3449	12.8132	14.4945	13.8141	12.8779	13.8952	14.1336	13.4033	13.4724	13.6256	14.0851	14.2077	13.8233	14.262	14.0681	13.8086	14.0699	13.7815	13.9427	13.356
MCM4	12.667	12.0513	13.9074	13.3649	13.266	11.9465	10.2093	12.619	12.3759	11.5202	13.2228	10.3287	12.2567	12.7518	12.5339	14.5489	12.0297	12.4854	11.6865	12.8119	12.4475	12.506	11.7793	12.7305	11.3487	14.8294	12.2337	11.9424	13.9258	12.5547	12.3171	12.5751	13.8171	13.1965	13.029	12.4254	13.6339	12.686	13.2062	12.5836	12.6326	13.7557	14.4818	13.3579	13.1577	12.3187	12.7369	12.6794	13.1778
KDELR3	10.6775	11.4633	10.7499	13.381	11.955	13.5862	10.8404	12.5825	11.3292	13.2444	11.1784	12.4776	10.7689	12.1716	11.6802	12.5144	11.638	10.8943	11.781	12.276	13.6434	11.0975	12.4858	12.8056	10.3794	9.37504	12.8302	11.6545	12.2028	12.9764	13.2837	12.3247	11.7964	12.409	10.8478	11.6301	11.042	13.3174	13.9077	13.0255	10.4264	12.351	13.1969	11.4921	13.1837	13.4071	12.854	11.6795	10.6434
EMP3	12.0885	13.5764	13.2226	13.7841	13.9291	12.6477	13.2109	12.8248	13.3535	12.8847	13.359	12.5665	12.8724	12.9812	12.3387	13.4124	12.8728	11.5791	12.5124	12.7907	13.8674	12.921	13.1524	13.8621	11.2116	11.7343	13.1876	11.6476	12.8351	13.8227	14.6011	13.3592	11.7129	14.6958	12.8805	12.5676	11.642	12.4603	12.5276	12.6113	11.4268	12.4806	14.0182	12.7851	13.143	13.3233	12.4849	11.4473	12.2126
MYL12B	10.9891	12.4426	12.3588	12.245	12.4146	12.1801	12.457	12.5073	12.6462	12.1693	12.7478	12.3868	13.7453	13.2239	12.4912	12.9786	12.3677	11.8815	12.8444	12.747	12.7092	12.6091	12.6671	13.1385	12.2428	12.0356	14.5426	12.4955	12.6825	14.9851	13.603	14.12	14.2551	14.0697	13.3757	14.0682	12.6146	13.1683	11.9614	13.9396	12.2591	12.9407	13.1457	12.4748	13.23	13.2937	12.3827	12.6218	11.9084
TUFM	11.7091	13.1898	11.6358	13.2194	13.4622	12.8006	12.2079	11.4846	12.366	13.0444	13.1012	11.2226	12.7247	12.0392	12.5276	13.1996	12.2797	12.2012	12.4096	12.371	12.8812	12.8757	12.7178	13.599	12.2043	11.6642	13.9962	13.4957	12.1951	13.3792	13.5554	14.6502	12.4881	13.7735	13.0897	13.3805	12.7907	12.6846	13.1499	13.1093	15.5383	12.5189	11.9517	13.7131	12.8542	12.6713	11.9248	12.4024	11.8635
SF3B2	11.9568	12.7884	12.4197	13.3977	13.6027	12.8448	12.2987	12.2644	11.9902	13.0605	12.5225	11.9548	12.2949	12.7744	12.6439	12.7423	13.4449	12.55	12.5545	12.2502	13.1864	13.3859	13.0984	13.6069	12.6927	12.5378	13.5701	13.283	12.2803	13.0191	12.9931	13.5136	13.578	12.6362	14.0616	13.5698	13.7437	12.7332	13.2683	13.377	13.9309	12.6049	13.2481	13.45	13.3311	12.6368	13.1949	13.0761	13.0734
FRAS1	11.4945	6.36897	11.3306	10.6221	10.285	12.839	8.95076	11.713	9.23024	8.1354	11.0113	11.2294	13.1532	13.4927	12.5765	10.904	11.1386	10.7803	12.5637	12.6757	7.14109	11.548	12.3392	12.6488	9.06686	11.4015	11.0051	11.1408	12.84	13.0534	10.6182	12.0677	14.1757	13.1129	12.4582	12.8266	5.61539	12.8952	12.7359	12.3023	8.4318	10.7483	12.6738	11.9743	12.2772	13.3522	12.5934	11.3434	12.0124
RBFOX2	12.0336	12.9305	13.3127	13.6884	12.4749	13.9012	11.0699	12.9077	12.7168	13.2995	12.7973	13.3519	12.1045	12.943	12.5286	13.9285	13.0522	12.1505	12.7253	13.1943	13.4786	12.8157	12.4016	12.844	12.9555	13.1392	12.4501	12.8263	13.2863	13.1785	13.2153	12.0467	13.0516	12.6577	12.6809	12.0982	13.7963	13.4812	13.5059	13.1516	11.2381	12.8518	13.8925	13.1205	13.5372	13.3661	14.0414	13.5075	13.1694
PFKL	12.8195	12.4746	12.6009	13.3183	14.1407	13.3056	12.6621	12.1593	12.3008	12.391	13.7866	11.5081	12.5132	13.7364	12.6552	12.66	14.0213	12.0782	11.2955	14.0047	13.9965	13.5348	13.263	13.7174	12.2603	11.7565	12.8665	13.5759	11.9386	12.7731	12.8032	13.2651	13.3071	13.5164	14.3265	13.3813	12.8251	12.6431	12.5523	13.4607	13.8219	12.4787	13.304	13.176	13.1764	12.4961	13.0229	13.5625	12.7989
IGF2R	12.849	13.7955	12.4203	13.4343	12.652	13.1477	12.1932	12.9256	13.1658	13.0293	14.1098	12.3603	12.8388	13.4108	13.6424	12.9279	13.0757	12.7254	12.2977	12.369	13.6873	13.6332	13.2616	13.5451	12.6433	13.093	13.5751	12.206	13.2914	13.5136	12.8421	12.3555	14.5221	12.432	12.7843	12.3168	12.8357	13.4909	12.0188	13.7685	12.5651	12.7895	12.5519	13.7105	14.1837	13.2056	13.5733	14.0056	13.3896
TENT5A	12.3149	12.0469	12.1368	12.649	13.0191	12.742	11.589	13.4156	11.6272	13.3284	11.322	11.8956	10.9733	11.3128	11.7988	12.8844	12.8487	12.5857	11.8261	11.9698	11.9423	10.6082	12.3921	11.4592	11.9714	10.9927	13.4923	12.0768	12.1518	11.3879	10.807	11.6866	12.4469	11.74	12.5241	12.5433	11.9087	11.9338	14.2922	12.6329	13.048	13.9945	11.4228	13.5448	12.7434	13.2366	12.9249	11.3742	13.3811
MFGE8	12.1754	13.8426	12.4399	12.9986	12.9741	13.3104	13.5741	13.3634	14.6535	11.1168	13.8191	12.5199	12.3203	12.8832	13.001	12.3823	13.0276	12.0792	12.2087	11.0541	12.3801	11.956	13.7407	13.439	12.7123	12.293	12.915	11.3364	12.3094	13.0749	13.7968	12.9085	13.5108	13.936	11.9776	13.7407	13.4236	12.9673	11.8667	11.78	12.4371	11.5282	13.4374	13.4054	12.643	13.5083	12.7441	12.2739	12.5869
EFNB1	10.7913	12.0798	12.5126	12.8391	10.7574	11.4502	10.4442	12.7357	11.8556	11.303	12.7607	11.2382	12.0409	12.8183	10.8912	12.0344	10.8917	11.7735	12.8975	12.6223	14.2133	13.0645	12.0866	13.3747	9.86036	12.0586	12.7492	12.749	11.1824	12.8682	12.4363	13.2385	10.9376	14.6068	11.1033	12.2994	12.0593	12.2357	13.2948	12.1477	10.1832	12.4486	10.7191	12.2676	12.3727	12.0734	12.1291	12.9062	11.7879
EHD2	12.2505	12.4291	13.1374	13.2371	13.5337	12.5284	12.2277	14.6793	13.0517	12.2234	13.6576	12.433	13.1565	12.4964	12.3326	13.5842	12.6683	13.0724	11.1712	12.3937	14.4883	12.885	12.6363	13.3381	11.3607	12.2861	12.3898	11.2297	11.8206	12.099	13.5623	12.1371	11.8449	15.0826	13.2181	12.0269	13.7754	12.2989	12.3095	12.4605	9.63513	11.7057	13.3038	12.7159	13.1421	12.6773	13.3668	11.6054	13.0062
XRCC5	12.6312	13.2642	13.2203	14.5378	13.5388	13.3125	12.0772	12.8215	13.4462	12.6526	12.5139	12.3693	13.138	13.5272	12.7304	13.3057	12.9288	12.6158	12.669	12.5329	14.4303	13.4323	12.8076	12.9463	13.1524	12.5468	13.2552	14.5282	12.8696	13.8385	13.3987	13.5162	13.3589	12.9012	13.3169	13.3228	13.0532	13.4934	12.8817	12.8483	13.8529	13.2116	12.9596	13.3472	13.8912	13.159	12.6908	13.3649	12.6522
CD109	11.3878	12.3776	11.949	12.387	13.2115	13.7963	11.1634	12.1522	13.0077	12.4323	11.5775	12.18	12.6676	10.7463	11.7393	12.9663	15.0468	12.3854	11.2517	11.515	13.4647	12.291	12.1868	9.12852	12.533	11.2294	13.0252	10.9164	11.0738	12.6679	10.9095	10.1335	11.7585	8.9653	13.4009	10.6514	12.771	12.3637	10.6358	12.7454	10.1745	12.1025	11.8875	13.0152	13.2541	13.1444	13.4276	12.4733	11.9188
B4GALT1	13.6841	12.8499	11.8176	12.4226	14.0032	12.755	11.3959	14.3018	11.8287	12.483	12.2452	12.1452	12.9273	12.3068	12.722	12.5116	15.2625	13.024	12.261	12.8955	12.8775	12.1457	12.5479	13.7113	10.9569	11.5948	12.6058	12.5334	12.6652	12.9405	13.5831	11.8038	13.2745	14.064	13.4767	13.0677	14.0175	12.8711	11.7924	13.2219	11.7876	11.548	12.2819	12.5826	13.7751	12.2276	13.4608	12.1504	12.459
FKBP1A	12.2564	12.9298	13.4221	13.6327	12.7585	12.4366	12.1265	13.7807	12.4423	13.1946	13.9169	12.4021	14.3466	12.7295	13.0672	14.1556	12.0159	13.1874	12.6521	13.1979	13.4108	13.5401	13.6312	13.8469	12.3349	12.473	13.2765	12.3887	13.9807	13.75	14.1042	14.0781	13.412	14.9033	12.706	13.6899	13.9679	12.2143	13.2739	13.533	14.4415	13.0792	13.058	12.9533	13.5885	13.4857	13.0437	13.2566	12.3409
ACLY	10.8456	12.0972	11.8478	13.9469	13.4549	13.0987	11.5146	13.0539	12.3395	12.2974	12.5313	11.8115	13.3045	12.5019	12.9912	13.1097	14.6619	12.984	12.4824	12.0004	12.9609	12.8714	12.3227	13.1218	11.5974	12.056	12.5732	13.737	11.8134	13.008	12.1139	12.9364	13.8568	13.0372	12.6523	12.5492	13.4466	12.2614	12.39	12.3017	13.5395	11.7975	14.0609	13.8587	13.377	11.9559	13.1772	12.8977	13.533
TRIR	11.4266	12.7083	11.784	13.2217	12.7908	13.8932	12.2408	11.5627	11.7506	12.2824	11.8056	11.1679	12.2522	11.9849	11.6456	12.1637	12.9891	10.9356	11.2168	11.6983	12.5482	14.5227	12.7239	13.9557	11.9591	11.6906	13.7299	13.7047	12.9965	12.8815	12.9917	14.1023	11.6096	14.0984	13.0044	13.451	12.3388	12.6785	12.4071	12.6545	13.4721	12.4986	13.2445	12.9506	11.4904	12.8304	12.4197	14.967	11.7511
SMARCA4	11.7521	12.7423	13.2398	13.332	13.3276	13.4732	12.0291	12.392	12.6738	12.8094	12.504	11.1554	12.3985	11.7705	12.2517	13.3208	13.4954	11.5497	12.1218	11.5876	12.9418	14.7342	12.3751	13.609	11.6736	13.0564	12.3923	14.0915	11.7361	12.503	12.1648	12.9249	12.5346	13.2412	13.1078	13.4054	14.3086	12.4662	13.4239	12.8353	14.3055	11.9701	13.3704	13.1395	12.1418	12.4115	12.9548	13.7155	13.4711
HEXB	11.6538	12.4285	10.7215	11.202	12.0438	12.6097	12.064	12.2314	11.5613	11.4997	12.5012	11.9651	12.5151	12.1446	12.2218	11.9365	14.2391	12.2851	11.6092	11.8723	12.9392	11.5419	12.568	13.5009	11.2956	11.1275	13.5657	11.5175	12.4648	13.6003	12.5041	12.4585	12.8824	11.666	13.0168	12.6561	12.0466	11.1855	11.9545	13.0346	11.7811	12.7228	12.2808	13.4786	13.3868	12.9772	12.5732	11.1221	12.3329
C6orf62	12.1329	13.3861	13.7334	14.0098	13.4602	12.4348	11.3676	13.2286	13.238	12.1915	12.5618	12.6438	13.4089	12.0663	13.4655	13.0045	13.2456	13.7445	14.572	12.9472	13.2827	12.8312	12.5317	12.4169	12.2554	12.609	13.2515	13.3276	13.3576	12.635	12.4598	11.4149	14.2324	11.6098	13.5887	13.479	14.1302	13.5779	12.2405	13.3603	13.0309	13.2594	13.0723	12.7039	13.8505	13.5259	13.4011	12.6125	12.8174
PFDN5	11.1961	12.6606	11.2359	12.1679	12.1686	13.0754	13.283	11.4115	11.6731	12.24	11.3042	11.4523	11.8401	12.6004	11.828	11.7724	12.3745	11.8141	12.1275	12.5126	12.2272	12.8448	12.8963	12.9193	12.7396	11.726	14.8235	12.7284	12.5973	13.2871	13.2809	15.0535	11.6124	13.5444	12.5911	12.8481	11.6142	12.6427	13.4322	13.8717	14.5203	12.8392	13.5625	12.7091	12.9665	13.7403	12.1343	12.4826	11.3583
PLXNA1	12.0973	12.0739	13.6149	13.3182	13.4659	12.4703	11.9253	13.7319	12.8527	13.0662	13.5822	12.1397	12.4241	11.7162	12.3393	12.9503	12.5286	12.3257	12.7172	13.3484	15.7644	13.2449	13.173	13.0705	11.1739	12.6662	12.8266	12.191	12.0053	12.3382	13.2446	11.7794	12.7868	13.4014	12.7036	11.819	12.6653	13.1929	11.3634	12.6172	12.106	11.294	11.8503	12.7806	12.7735	11.9402	12.9112	13.498	12.6634
TSPAN3	12.2979	13.1703	12.6257	14.2119	12.799	13.1385	11.9033	12.639	13.1003	13.2354	13.4411	13.039	13.7631	13.3368	13.4897	12.8593	13.5768	12.5317	12.7786	12.4154	13.081	12.8196	13.1413	13.632	11.9781	12.2399	13.8475	12.987	12.883	13.7118	13.8775	13.5226	13.4008	13.394	13.0413	12.497	12.4428	13.0439	12.5933	12.9487	13.4519	13.3738	14.175	13.9467	13.234	13.833	12.1718	12.6952	13.1563
SGMS2	10.2756	12.017	11.8777	13.1166	10.9891	12.1162	9.3387	11.6633	9.47522	13.1559	10.7645	11.4159	12.1618	10.769	13.0708	12.4485	10.7603	9.8296	11.666	11.4316	11.3021	12.8354	11.9467	10.2912	10.3895	9.46386	12.7867	11.9349	12.0805	12.2864	9.71551	9.43154	12.7226	9.55048	9.43877	12.0889	10.7816	11.836	10.8616	13.1365	10.0443	13.8287	12.4205	12.1716	12.4247	11.6037	11.086	11.404	12.5
CLMP	12.3492	12.1142	13.8147	13.315	13.2197	12.8601	10.935	12.6272	11.468	12.5064	12.0447	12.8986	11.0909	12.1905	12.2814	13.3111	13.0117	12.0725	12.8678	12.4325	13.1133	13.1357	13.0037	12.0916	13.1723	11.1361	11.0853	12.2461	13.5722	12.8139	11.9208	11.1648	12.5917	11.4988	12.6987	12.9296	14.2816	13.0371	12.9841	12.0468	10.6185	12.6	13.6347	12.4742	12.8165	12.5662	12.471	12.7886	11.8297
EPB41L2	11.7438	12.9799	12.3692	12.8678	13.1561	13.1738	11.3412	12.1905	12.0273	12.5587	13.1313	13.789	12.7893	12.1318	13.275	12.8272	12.1676	12.0058	12.4653	12.7648	13.0458	13.1438	13.0826	12.4779	12.3573	12.3126	13.2412	12.1014	12.4854	13.3197	12.204	11.9821	14.3055	10.0479	11.6111	12.175	12.0679	13.5049	12.4164	13.0985	13.101	13.1319	13.5671	12.4645	13.6296	13.4114	13.8285	13.2191	12.4133
KCNQ1OT1	15.0122	12.1721	10.6697	10.801	12.8073	11.745	13.8255	12.9124	12.1207	12.7089	11.4621	12.5846	10.2633	11.7013	10.9833	10.3812	15.2	12.9528	12.5205	13.8175	11.818	10.1715	10.3972	7.94517	12.8022	13.4633	12.7177	11.2374	11.1444	10.6057	11.8159	10.1993	10.7441	9.96314	11.2639	10.4944	11.4157	12.3287	12.4517	10.8998	10.5761	10.6615	9.57264	10.1774	10.8315	11.9134	12.856	12.3733	13.3561
KLHDC3	11.5265	13.1731	13.2732	12.833	12.2628	12.0873	11.1287	12.1092	12.8413	12.753	13.6821	11.5361	12.2886	13.4093	12.5748	12.7545	11.3826	12.0806	13.0116	12.9791	12.6229	12.5533	12.8616	13.9723	11.6412	12.1889	13.7754	11.9358	12.6773	15.5175	12.4198	13.4482	13.6825	15.1242	12.9391	12.9963	12.3256	12.317	13.8507	12.3753	14.0727	12.5183	14.6895	13.263	12.5843	13.2715	12.4208	12.7511	11.5547
DEK	11.673	12.0787	14.182	12.7826	13.2953	12.8321	10.0931	12.4031	12.7472	11.0945	11.7413	11.3583	12.0827	14.4831	12.3639	12.6474	12.864	12.9032	11.4198	11.9684	12.2369	12.3399	11.7085	11.2346	12.085	12.2349	12.2201	12.6473	11.4054	11.6293	11.7461	11.3522	13.3393	10.6137	12.8488	12.6038	13.5005	12.7336	11.0008	12.2591	12.6358	12.9529	14.1974	12.4403	12.9887	12.4692	12.8937	12.6615	11.6635
DBN1	11.7198	13.2079	12.2994	13.6409	12.4745	12.3701	11.3889	13.2846	12.7751	12.1555	13.189	12.2241	13.5364	13.1348	12.7819	13.5195	11.2525	13.1247	12.6365	13.2541	12.2015	13.3055	12.4119	13.887	11.2508	12.3418	12.2305	13.4382	11.9914	12.155	12.3532	13.5984	12.1846	13.8889	12.0166	13.0734	12.9325	12.3173	12.4242	12.5305	14.2391	12.0179	12.3007	12.4572	12.7786	11.6259	11.6077	12.9728	12.2752
TMEM214	11.4387	12.7875	12.4886	13.0191	12.6161	13.1875	12.2046	12.8622	11.4935	12.7499	13.4025	12.4551	12.6748	12.737	12.7447	13.1358	12.5547	12.3323	12.0865	12.2301	14.0336	12.3649	12.7882	13.3099	11.096	11.3985	13.7372	13.0533	12.6905	13.2555	12.9848	14.0462	13.3851	13.2304	12.4076	12.6959	12.4701	13.2092	13.5479	13.4607	12.8784	12.3359	13.6601	13.1702	13.679	12.8631	12.9771	11.7418	12.0384
CHCHD2	12.5341	12.9865	13.1688	12.1314	13.6404	12.95	12.2684	11.9063	11.8074	12.668	12.8824	11.4634	13.3299	13.3638	12.6285	12.8433	13.1226	11.9972	12.2008	12.1089	13.7045	13.1375	12.947	13.5558	12.2994	12.0259	14.2182	13.32	12.501	13.391	12.9447	14.7863	11.9358	12.9169	13.2211	12.7066	12.0882	12.9228	13.1939	13.1038	13.2666	12.2823	13.6656	12.1548	13.1894	13.0759	12.4991	12.4483	11.5864
GLO1	12.5056	12.6537	12.9579	13.3244	13.1615	12.6847	10.0787	12.6426	12.5964	13.4593	12.0271	11.4457	12.8405	13.9859	12.5177	12.8086	12.6405	12.3736	13.3454	13.4056	11.9614	12.6156	11.5941	13.9136	12.2538	12.0344	13.0379	13.464	12.6565	13.153	12.2282	14.6241	13.5878	13.2457	12.6691	13.0596	13.5429	12.7277	14.1637	12.1922	13.4524	12.7023	15.076	13.5439	13.2278	12.8967	12.5726	12.0074	12.3561
NOMO2	11.5538	11.9598	11.3715	14.2416	12.63	12.3557	11.3081	11.7677	12.7283	13.1537	12.5251	11.4154	12.2635	11.3609	12.2109	12.7981	13.0112	12.0154	11.4193	12.9566	13.8938	12.4808	12.3534	13.6812	11.4928	10.3015	12.543	12.917	11.796	13.0851	11.6944	10.9698	9.39336	11.4996	12.3837	11.8401	12.7071	12.7369	12.8652	13.735	12.4072	11.6836	12.1025	14.0117	13.5132	12.9713	13.0504	12.5649	12.1065
TM9SF2	12.8181	13.4165	13.4227	13.1745	12.7459	12.4855	11.2944	12.863	12.7683	13.165	13.2598	12.7092	13.0396	12.8601	13.1703	13.5843	12.7829	12.7241	12.6646	12.5684	13.3796	12.533	12.6572	12.5277	11.5994	11.9242	13.1131	12.3727	12.4919	13.4977	12.61	12.2847	13.5174	11.4828	13.1955	13.9993	12.8426	13.0526	12.1536	13.1788	11.9218	13.0983	13.7364	12.3366	13.0197	13.3998	13.3496	13.316	12.4362
MYLK	11.1724	10.4323	11.6833	13.7654	10.5702	12.2577	10.0071	12.9265	11.8194	12.1746	12.9719	14.0071	12.0647	12.4994	11.4624	12.1764	12.8083	12.2721	11.1412	10.8332	14.504	12.6246	12.4263	11.0883	12.8099	10.187	9.04713	13.014	11.1983	11.1409	11.9622	9.3593	15.1883	11.2402	11.8313	11.568	11.7357	13.1072	13.017	11.382	13.0185	12.1568	11.2119	14.2453	11.2656	12.7366	13.3269	13.0018	11.8799
AHCYL1	11.1066	13.1852	12.3216	12.93	12.2905	13.1318	11.5664	12.4084	12.1459	12.4004	13.0363	12.1735	12.871	13.0576	12.8977	13.1969	12.7195	11.5745	11.9159	13.7994	13.8399	12.2579	12.5232	13.3404	11.7049	12.3412	13.167	13.1045	12.9547	13.1875	12.6513	13.1351	12.3812	13.1025	13.3558	13.4135	13.3049	13.2897	14.0749	13.4559	12.4655	13.1289	13.0366	13.8222	12.6497	13.4779	13.2709	12.7688	13.6683
VDAC1	12.0267	12.5935	11.4792	13.3188	13.3315	13.1693	11.68	12.5484	12.0855	13.3704	12.1376	11.4594	12.5438	12.3151	12.2992	12.8631	13.3469	12.5847	12.0992	12.5321	12.6126	12.475	12.6455	13.0896	12.486	11.7146	13.886	13.8977	12.4116	13.629	12.9701	13.5578	12.3247	12.8872	13.2743	13.2509	12.3691	12.1	13.1575	12.9122	14.629	12.7996	13.9072	13.72	12.6802	13.279	12.8239	12.289	12.0441
2022-09-05	12.8993	12.3102	12.3615	12.8558	11.7304	12.1728	12.0298	12.4059	12.7619	12.7859	13.0369	11.4744	11.9755	13.5487	13.1107	12.5764	11.0933	10.0841	11.1619	13.1175	12.124	12.278	12.8167	14.0038	10.7552	12.4637	10.4353	11.515	11.7859	10.1856	11.1553	12.4594	11.4377	13.882	10.6853	13.6001	10.8276	12.3346	13.0786	11.3148	12.0101	12.4642	12.3205	12.0893	12.394	11.3975	12.2659	12.2095	12.4578
EIF5	12.0896	12.2423	12.777	13.0031	12.5306	13.0548	10.9793	12.8856	12.587	14.7427	12.8665	12.284	12.7513	12.5566	12.9842	12.5252	13.8116	12.6601	12.3668	11.7999	13.6083	12.7942	12.7067	12.2754	12.3774	12.8747	13.2767	13.6986	12.7063	13.2216	12.7859	11.7389	13.9543	11.8104	13.5956	13.5357	12.6679	14.0227	13.0576	13.2943	13.5951	12.927	14.3554	12.9848	13.3007	13.0045	13.0274	13.0214	13.376
AP3D1	11.712	11.9286	12.4645	13.1853	13.3401	12.8202	12.5864	12.7102	11.7033	12.0435	12.8353	12.135	12.5757	12.3637	12.6742	13.3838	13.827	12.4728	12.2685	12.1823	13.5359	12.6461	12.5113	13.2414	12.0656	11.6714	13.2684	13.5326	11.8979	12.4499	12.5656	12.8438	12.2361	12.6929	13.4369	13.0678	12.3333	13.1517	12.0816	13.3069	13.291	11.8956	13.3501	13.0261	12.671	12.129	12.1936	13.088	12.7095
SDCBP	11.0637	12.7383	12.8529	12.0354	12.5569	12.6895	11.5486	12.8245	12.4635	12.4802	12.9578	12.5607	13.4139	11.9332	13.404	13.7192	13.8738	12.8007	12.6686	13.0024	13.0296	12.8972	12.4768	12.747	12.6699	13.3655	12.6413	12.1485	13.5989	13.5312	12.8598	11.9632	12.6781	12.6841	13.7564	11.8339	13.4127	12.4915	13.0911	12.4056	11.8641	13.0169	12.6624	12.1581	13.2059	13.1295	12.8848	12.7244	13.8126
FMNL3	11.7163	12.8132	12.9706	11.7218	12.0283	12.4247	12.3994	13.531	11.9804	13.4809	12.9716	12.9368	13.4953	13.0574	13.1829	13.4978	12.6677	12.9261	13.7712	13.1145	12.7767	12.7256	13.2927	13.1862	11.359	12.4381	12.967	11.309	13.0839	12.3717	13.176	12.2874	12.8465	12.9138	11.9477	13.3585	13.1982	12.6394	12.9578	12.9629	12.035	12.838	12.1507	13.1678	13.1283	13.3387	13.9925	12.3147	12.8457
TGOLN2	11.6984	13.0204	12.4776	13.0835	12.4897	12.9241	12.0764	13.392	13.0846	12.2881	13.4845	12.8774	13.0895	12.8927	13.1553	12.517	13.4037	12.9673	11.8154	13.6179	14.1465	12.9266	13.3557	13.2724	12.117	12.8306	14.4508	12.838	13.0418	13.0735	13.6138	12.6883	13.812	12.4368	13.256	12.4212	13.782	13.2127	12.4448	13.2242	11.5278	12.4875	13.3474	13.3838	13.8628	12.6736	13.4415	12.8121	13.3924
SUPT16H	12.6824	12.571	12.6664	13.0804	12.7027	12.7612	10.9205	12.1443	12.7543	11.8839	12.4004	11.4309	11.9792	12.9712	13.1573	13.9931	13.8039	12.5721	11.9389	12.5912	12.2133	13.0598	12.5015	12.3374	13.4555	12.8701	12.7127	13.376	12.6821	12.6119	12.7898	11.7554	13.466	12.7842	13.2842	13.2944	13.6421	13.2192	12.8706	13.0082	12.9579	14.0663	14.7164	14.3405	13.1494	12.5721	12.8726	14.3228	13.2951
ST3GAL1	11.6396	12.4223	11.9054	13.155	11.8361	12.831	11.8004	11.3321	10.1258	12.5445	13.3694	10.6165	11.5908	12.8409	12.7936	12.7764	12.5298	10.9566	11.7839	11.9305	12.2051	13.587	12.4242	14.0432	12.0155	11.3586	13.1113	13.7002	12.887	12.7109	11.3979	11.7029	12.4085	12.3528	11.3128	14.034	13.4474	11.3123	13.482	12.0052	10.586	13.1769	11.7741	13.6362	12.2633	11.4504	11.5192	12.7109	12.5685
MAN1B1	11.8706	12.1554	11.2292	13.5112	13.0519	12.5151	11.8335	12.729	12.7431	11.3774	12.9245	11.208	11.7883	13.5444	12.7945	11.9751	13.2663	12.4562	11.7516	11.8022	12.4108	12.9244	12.3926	14.153	11.8543	11.5727	13.8718	12.4943	12.2886	12.3613	13.1488	13.622	13.1806	12.2874	13.0907	12.434	12.974	12.9714	12.7183	12.9288	12.7047	11.9852	12.6846	12.8778	13.7343	12.1609	13.0399	12.178	13.1575
NDUFA13	11.6016	12.4711	10.3984	13.3642	12.5405	13.38	12.3173	11.1352	11.8457	11.2477	11.9926	10.6236	11.1554	12.037	11.4034	11.3602	13.2071	10.8156	11.0399	11.4096	12.816	12.8657	12.4713	13.1564	10.6389	10.6924	13.4151	12.848	11.9269	12.9457	13.3517	15.0594	11.7308	13.5531	12.5	12.8381	10.9417	12.0168	13.0343	12.5168	14.1492	12.109	13.6403	12.6306	11.717	12.8172	11.7069	11.91	12.1486
SNRPB	12.1878	12.6499	12.3923	13.3345	13.6269	11.5726	11.5931	11.5714	11.6728	12.2371	12.7147	10.1885	12.8114	12.4036	13.2528	13.0168	12.1421	11.8709	11.4476	11.9814	12.8207	13.2318	12.9376	13.9498	11.1431	11.8808	13.4189	11.2495	12.781	13.317	12.7204	14.031	13.2833	13.5932	13.349	12.6754	12.9046	11.756	11.5632	13.3326	14.2124	12.3276	13.2832	13.0056	13.0229	12.3703	12.1882	12.4838	11.5715
SAT1	11.0881	12.8468	10.9772	12.2317	12.3729	12.3323	14.367	11.7684	12.4569	13.0657	12.6351	12.0943	12.8935	11.4819	12.9169	12.4138	12.6787	12.688	12.8862	12.3193	12.2757	12.2587	12.712	13.1555	12.3883	12.4394	12.7374	10.98	13.1302	13.3236	12.2633	13.5524	10.9128	12.4619	13.5775	12.5304	12.0823	11.7078	12.7282	12.5864	11.52	13.2574	11.5854	12.0385	12.1942	13.1099	11.1238	12.4294	12.2294
ZFP36L2	12.397	13.3003	13.1408	13.0227	12.7389	12.4093	12.9781	13.3	11.4984	13.1249	13.9356	12.9804	13.2536	11.8917	12.3594	13.0119	13.028	12.0502	12.5782	13.4925	12.9104	12.8382	13.4312	15.5921	14.2742	12.8682	11.1877	11.4985	12.6033	11.9535	12.3187	11.794	10.9154	12.0172	11.6267	12.1658	12.7201	12.6077	12.3103	11.9854	11.5806	13.9465	12.0653	12.5664	12.1899	11.7383	12.3737	12.6667	12.322
ATP5MC2	11.7361	12.8209	12.4533	12.8833	12.8146	13.3454	12.7266	12.7284	12.8708	12.7105	12.8964	10.9524	13.193	12.7785	11.8971	13.185	12.0089	12.1549	12.4524	13.0025	12.0815	13.229	13.1272	13.3364	12.4364	11.7797	14.4193	12.9355	12.5575	13.4866	13.7935	14.8867	11.8878	14.5389	11.9723	12.9703	12.1606	12.7726	12.7991	13.6683	15.309	12.7213	13.5345	12.6074	13.1962	13.3845	12.5408	12.1098	11.0048
PTPN14	12.3711	12.6892	11.8131	12.7149	13.0535	11.9693	11.6372	13.0952	13.1383	13.3972	11.706	12.3956	12.6725	12.2873	12.235	12.9141	12.85	13.0656	12.2624	12.6947	13.7447	11.7427	11.7928	11.2058	11.6796	11.0296	11.9213	12.9617	12.1448	12.3488	12.3425	9.61162	12.6142	11.1727	12.4246	12.92	13.0924	12.4988	13.2576	12.635	12.6322	11.8993	12.8136	12.6182	12.9849	11.5447	12.4739	12.9159	13.1684
C6orf48	11.0737	13.1862	11.2866	12.8738	12.0615	13.0484	11.2969	13.024	11.0116	10.8589	11.1864	11.3179	11.3613	12.4816	12.6034	10.5634	11.9186	11.3764	10.75	12.7458	12.2477	12.6	12.075	13.1533	12.714	11.647	13.1241	12.9341	12.7616	11.2662	12.1112	13.2953	12.8561	12.5914	11.8846	13.2843	13.3941	12.3804	11.277	12.2135	15.1398	12.236	13.9586	10.5323	11.4152	12.024	11.2159	13.0889	11.2276
SF3B1	12.0669	12.8619	13.0855	14.0522	13.2414	13.6984	12.0418	12.8115	13.2788	13.0812	12.8146	13.4544	12.7523	13.6534	13.1902	13.0788	13.1432	13.0973	13.1935	12.8458	14.3164	13.4854	12.8583	12.7858	14.0503	12.8994	13.8089	13.0593	13.1697	13.9305	12.7075	13.2904	13.3128	12.2307	13.0746	12.9061	14.1858	13.7926	12.7797	13.2153	12.8005	13.0085	13.6293	12.9375	13.963	13.5921	12.855	14.1822	12.8144
CAPRIN1	11.9362	12.9704	12.9483	14.2311	13.2735	13.2972	10.8592	13.2601	12.9979	12.33	13.0274	12.6364	13.2368	12.503	13.3063	13.3065	12.736	13.17	12.4776	13.0406	13.8586	13.6307	12.8918	13.2461	13.7089	12.5049	12.7581	13.9051	12.7686	13.4607	13.1756	12.5478	13.7375	12.1483	13.1304	13.4409	13.1631	13.3218	12.4729	13.1832	13.5306	13.0041	13.883	13.3504	13.9629	13.3175	13.4857	13.1599	12.5277
CD164	12.5089	13.7886	13.5928	13.9134	12.867	13.1914	11.0757	13.6125	13.0207	13.0118	14.0074	13.6969	12.7984	12.1008	13.1624	13.8693	13.455	13.3596	12.2968	12.4117	14.188	13.1317	12.9906	12.5511	13.2567	13.1912	13.0823	12.9242	13.0695	13.2559	12.8992	12.2912	14.3057	13.3513	12.6959	12.9844	13.3761	13.1334	12.5295	15.441	12.8306	14.2636	12.9871	12.6862	13.8336	13.7744	13.3956	13.4697	12.4547
IFI16	12.5922	11.6385	11.879	14.526	13.508	13.8521	11.2563	12.5347	11.6729	11.1262	12.3969	11.4559	12.4269	11.6537	12.6367	12.5976	13.997	12.6582	11.8296	12.3122	13.0014	11.5691	12.5217	12.0067	13.1878	12.4157	12.0826	9.13499	12.6894	12.3077	12.6878	12.0371	11.6934	12.8295	13.8991	12.9491	15.2661	12.1218	11.4786	12.7115	10.2655	12.3582	10.6563	12.3444	13.4596	12.9552	12.1825	12.5832	12.3705
ENPP1	13.9388	13.3317	12.1876	9.6126	12.0805	9.10819	12.4345	11.8014	9.18807	10.6956	9.76735	12.1261	13.0855	12.8181	10.719	11.7975	11.5492	10.2241	12.4709	12.0052	12.0221	12.3613	12.6485	11.9856	9.77922	11.3301	13.4512	9.98093	12.28	10.298	12.2745	11.7118	7.52594	12.383	10.6911	11.3965	11.4239	12.1275	11.2014	10.8966	8.79808	13.5763	9.76272	12.5372	12.4226	13.1982	12.6986	11.8966	10.6927
NT5DC2	12.8372	11.9748	13.0096	11.0608	11.9845	11.8358	11.1131	14.2566	12.0943	10.8864	12.7426	12.5379	12.117	11.8429	11.8859	13.3172	11.7677	12.9203	10.0938	12.1285	11.5706	11.9968	12.5065	11.9698	11.115	11.9559	13.2244	12.8968	12.2711	12.9521	13.3735	13.0282	12.8451	13.8553	14.4461	11.8673	13.3192	12.2184	11.7626	13.1573	13.7695	11.1876	13.6363	12.2147	12.138	13.1486	13.6113	12.3607	12.5949
DCTN1	11.4626	12.955	12.9767	13.2128	12.55	13.1478	12.2918	12.9161	12.5186	12.4577	13.6165	11.8595	12.9893	13.1541	13.4225	13.2153	12.7322	12.0912	11.5567	12.9256	13.8684	13.4999	13.6063	13.6161	12.0684	12.2066	13.5941	12.9341	12.5735	13.3868	12.98	13.9338	12.8869	13.9582	13.2282	12.4449	12.7722	12.9861	13.0377	13.7128	13.254	12.6736	13.4071	13.5673	13.4707	13.0209	12.6491	13.5933	13.0657
TAPBP	12.025	13.4888	12.7448	14.4971	13.5167	12.2587	12.8305	13.1088	12.6324	11.9033	13.6746	12.4585	13.9712	12.6985	13.3389	13.0166	11.9643	12.2385	12.3379	12.6279	13.1019	12.545	12.6824	12.4554	11.3984	11.6451	13.3285	12.2461	12.9198	13.096	13.4534	12.9818	13.4125	13.5256	13.3053	12.8875	13.2105	12.9609	12.1403	13.4093	12.1517	12.8004	12.655	12.1332	13.1689	12.8597	12.7508	12.3102	11.6448
PSMB5	11.8265	12.3168	10.6846	13.2775	12.3831	12.4738	11.0582	11.0069	11.5046	12.5449	11.7807	10.7727	11.6557	13.3118	12.9285	14.2517	12.6668	11.3431	11.5443	11.7788	12.844	13.0369	12.5758	13.0537	11.2649	11.3766	13.3903	13.0441	12.069	13.0307	12.9597	13.2143	12.5371	13.3148	12.5811	12.9526	12.8043	12.8568	12.3408	13.4192	14.0027	13.1399	13.3975	12.9478	12.3319	12.3081	11.7113	14.354	11.8986
PUF60	10.9713	12.6598	12.3729	11.9613	12.6685	12.9365	11.3959	13.1816	12.9308	11.9611	13.0029	10.7805	12.5235	11.7497	12.9	13.086	12.5854	11.6044	11.5769	12.8351	12.241	13.669	12.8176	14.6823	11.4886	11.8893	13.4224	12.8655	13.0628	12.9668	13.4474	13.8921	12.9053	13.7315	13.0236	13.7365	11.5887	13.1359	12.9274	12.7807	13.7379	12.2475	13.705	12.8076	12.5238	11.9337	12.1337	12.7325	12.9741
COPE	11.7424	12.4553	12.5247	12.8396	13.1031	12.8117	12.4632	12.1315	12.5055	11.9881	12.4196	11.3368	12.5894	12.7361	11.7305	13.2115	13.0372	11.1675	11.8487	11.4509	13.2581	12.4932	12.5022	13.0227	10.7041	11.4617	13.8575	13.1162	11.9216	13.0129	13.4811	14.7774	11.9782	13.8323	12.2792	12.84	11.2612	12.5024	13.0922	13.0008	13.3391	11.8824	13.5131	12.4522	12.1462	12.4966	11.9161	12.5802	11.7038
DNAJB1	10.9179	12.9821	13.1001	12.2076	12.6655	13.8004	13.2495	11.993	12.6571	12.9086	12.0855	11.2402	12.0393	11.1852	11.3732	12.3198	14.0401	10.9481	10.9163	11.4349	12.7951	12.6006	11.2686	13.1161	12.9039	12.5213	13.4382	13.0078	12.3497	12.28	12.8361	12.2776	11.207	12.7822	13.1984	12.2261	10.7833	12.5745	12.206	12.1605	12.7874	11.4441	13.1197	11.7513	11.8262	12.2285	12.5897	13.3839	13.181
EIF3G	11.7972	13.162	12.0398	13.1183	13.5393	14.1951	12.9978	11.8495	12.1425	11.6068	12.5188	11.363	12.5113	11.1342	12.6145	12.8892	12.8147	11.0823	11.6092	12.6465	13.1806	14.7406	12.5693	13.4506	12.8781	10.843	13.9337	13.6212	11.8918	13.0479	12.9775	13.8621	11.616	13.3893	12.8565	13.1579	12.5202	12.7125	13.4263	13.1359	14.3902	11.842	12.7032	12.6591	12.1302	12.4866	12.3065	13.9005	12.2013
SUMO2	12.6015	13.0647	13.3687	13.2647	12.9183	12.9595	11.5486	13.1217	13.218	12.4804	12.9457	12.3629	13.3217	12.9807	12.7411	13.0498	12.8749	12.5709	12.7345	12.5106	12.2707	13.0671	12.6845	13.1603	12.7438	12.5248	13.6404	13.1853	13.3936	13.5471	13.2499	13.6878	13.9864	13.2896	13.4992	13.1267	12.9105	12.91	12.4317	13.5028	13.8611	13.8957	14.7206	13.1216	13.4242	13.4644	13.0126	12.8682	12.1769
LAMP2	11.1889	12.4782	12.4385	13.5223	12.2686	12.8186	11.0208	13.4775	12.7632	12.3456	13.0353	12.6428	14.4437	13.0711	12.0015	12.7328	14.8846	12.6785	12.1932	11.4521	14.0257	12.3666	12.4764	13.2162	12.8761	12.683	11.7091	13.1328	12.4799	13.0283	13.1281	11.9045	13.7124	12.467	13.7972	12.6062	14.007	12.6862	12.215	12.9713	10.9938	12.6538	11.9217	12.824	13.6325	12.4683	13.6711	12.2497	13.6573
EMP2	13.4546	12.5303	12.8981	12.1535	12.4919	12.0326	12.8248	12.8822	12.2912	12.5649	12.5076	12.2329	12.5512	12.664	11.5474	13.5579	15.0239	11.8656	12.965	13.7677	14.0524	12.0421	11.9001	12.9899	12.1893	12.0191	12.3514	12.4051	12.7351	13.3883	12.4001	12.8335	11.0244	12.629	13.6859	12.7942	11.4915	12.3007	14.2457	13.0019	11.1542	12.3985	13.8239	13.0055	12.9423	13.5353	12.5339	13.3112	14.5127
SREBF1	10.8074	11.8792	11.4059	14.5793	12.9507	10.1919	11.1231	12.0774	11.458	12.4023	12.294	11.119	12.3614	14.4001	11.8041	13.3709	12.7515	10.9682	11.5839	13.307	10.4796	13.4563	13.1276	13.8764	9.71299	12.1989	11.5802	12.5957	11.4991	13.381	11.2182	16.2575	10.1077	14.0109	11.658	10.9829	12.0351	11.4712	9.65543	13.9599	13.2405	10.6964	13.1663	13.1589	13.0807	10.4383	11.289	10.9902	13.4314
CNDP2	12.1811	12.5627	11.2886	13.343	12.2765	11.8776	11.8231	10.9814	13.0663	12.4775	13.4177	10.772	12.0589	11.7694	12.6313	13.0352	13.5599	11.1289	11.74	12.5886	13.18	12.3918	12.4007	12.566	11.41	10.7465	12.7663	13.1095	13.2223	13.0052	12.344	12.4479	12.8188	12.161	13.1229	13.6073	10.3423	12.8236	12.5353	13.1402	14.4316	12.1665	12.0253	12.8788	13.3338	12.2059	11.4272	11.88	12.3321
RTL8C	11.1536	12.3769	12.953	13.2074	11.6209	12.4867	11.4765	13.685	13.2639	12.7647	13.9527	12.3812	14.0412	12.675	12.1779	12.9415	12.6672	11.6423	11.8583	11.7699	14.278	13.0837	13.0429	13.055	10.9576	12.0643	12.8615	12.2725	11.3307	12.7326	13.2637	14.4963	12.8072	14.5948	12.459	12.1636	12.5475	12.6232	11.7282	12.7189	12.823	12.7454	11.2703	12.2471	12.4472	12.1191	12.4133	12.252	11.5737
MAF	11.7911	12.5324	13.0599	12.114	11.4476	12.6256	11.4339	12.6018	12.7196	11.631	13.2922	13.6373	12.4855	12.5389	11.6052	11.8202	13.7172	12.056	11.6891	12.1914	10.9369	12.7234	12.5047	13.1346	11.5518	12.0621	9.43721	11.1506	11.5005	10.7682	11.7735	10.6001	9.7623	12.3666	12.5733	11.4953	12.7468	11.9261	11.8912	10.7389	9.69422	12.0274	13.6549	12.0965	12.0682	12.0513	12.5962	12.7589	12.2199
TSPAN11	10.4721	10.4779	12.9684	11.0727	8.57619	9.31755	11.3436	9.36779	9.04861	11.6991	10.4166	12.7766	11.5195	12.0096	11.9131	11.733	8.40274	9.92267	12.5801	13.3971	12.7125	12.7697	12.8745	13.9778	9.93718	10.3835	13.1411	10.9616	11.3798	12.3613	10.4583	11.9067	12.4151	12.0444	9.03811	11.1238	10.9702	11.8273	11.5316	15.1873	9.32062	10.2415	9.22436	9.78582	12.4742	12.165	10.737	12.0223	8.98529
LIMCH1	10.9412	12.6874	10.0954	11.3575	10.6386	9.9528	11.5818	9.9286	13.2107	13.0934	13.0981	9.678	11.851	12.6058	11.1751	9.67609	11.4002	9.12636	11.0918	12.4806	11.0951	12.4448	12.464	12.0238	9.9326	11.7158	11.2168	9.27284	12.6356	11.0598	9.4005	13.2455	10.1892	12.9791	9.34364	12.4726	8.9008	11.1362	14.3692	12.8142	11.5209	11.405	10.5982	12.6854	12.0401	11.1746	9.74829	9.0352	11.5489
COPS3	11.7269	10.8074	10.4686	13.8503	12.0137	11.7053	10.2512	11.6096	10.7343	11.362	11.362	10.1703	12.655	13.6672	11.5988	13.6652	12.1955	11.5538	11.3872	13.3169	11.7653	13.5739	11.7302	14.358	11.519	13.7622	12.3751	12.087	12.3173	10.8692	12.7735	14.9902	10.8443	13.8967	12.782	11.3173	12.813	11.9959	12.4885	12.6324	14.3547	11.8795	14.5996	13.343	13.6946	11.2388	11.4185	10.591	12.6321
C1QB	8.32294	13.1759	11.3879	12.1042	9.78651	10.7011	13.6428	11.7527	11.8327	10.5281	14.1626	11.531	13.9168	10.3886	13.4984	11.8813	10.8361	11.9248	11.4136	11.4063	11.4515	13.7291	13.7136	14.1482	10.9086	12.3624	9.17777	9.15458	11.8687	11.088	13.7432	13.08	10.1394	15.0681	12.2204	12.1937	10.6781	11.4844	12.5311	9.74285	11.3124	11.9572	8.97403	11.1414	11.2245	11.06	10.5069	10.0597	10.6944
COTL1	11.545	13.0065	12.4779	13.2813	12.4065	12.4875	12.8365	12.5476	12.7849	13.4033	13.7698	11.4063	13.1459	13.0072	12.633	13.9475	11.4794	11.6746	11.74	12.0693	13.162	12.7823	13.552	13.5429	11.9233	11.0203	12.6314	11.0687	12.4808	12.1193	12.9656	13.0356	12.2507	13.9796	13.148	12.562	12.6173	12.1647	13.7816	12.138	14.2164	12.5718	12.9891	13.0555	12.5435	12.4257	12.9877	11.9988	12.3826
NOP53	11.6977	13.7358	12.4182	13.027	13.7053	13.0426	14.1297	11.7654	11.835	12.4152	12.5749	11.5107	11.9166	12.7334	12.3864	11.578	11.0287	11.4528	11.4649	12.108	12.4656	13.4912	13.2822	13.5306	12.8603	11.3524	13.828	13.212	11.7219	12.3441	12.9517	12.9201	12.2636	12.9946	11.6754	12.554	12.1705	11.7729	12.9114	12.3098	14.957	12.5014	12.1242	12.114	11.9015	12.3242	12.3359	12.6311	11.4201
CTSC	12.8899	12.5749	10.8637	13.2548	13.4074	12.7052	12.7197	11.7403	11.7626	12.8378	12.6901	11.5373	12.467	12.6315	12.9372	12.0853	11.6928	12.6156	12.4711	11.79	13.1277	12.465	12.8139	13.4214	10.7041	11.6355	12.5271	11.9767	12.5162	13.1705	12.4612	13.9603	12.7289	12.5836	13.5658	12.9753	12.0099	11.8572	12.9536	12.9712	13.0038	12.2467	12.5927	13.776	12.8015	12.3543	10.9826	10.9148	11.4615
ECE1	12.9294	12.3175	12.308	11.5041	12.5883	11.4307	12.3062	12.8741	11.2295	11.5321	13.1765	10.7605	13.2273	12.8733	12.9161	12.9758	10.7377	11.9817	12.3568	11.814	13.2157	12.6875	12.9097	13.9515	11.578	11.9284	13.3978	11.9226	12.7892	12.5786	12.7661	12.4666	11.6634	13.5157	12.3272	12.6251	11.8857	12.2484	12.3041	12.9693	10.7282	12.3865	12.1052	13.2452	12.4441	12.7597	13.808	12.1806	12.998
MKI67	12.8408	11.8279	13.239	11.1325	13.0463	12.0645	9.94465	12.7908	12.7636	11.5841	11.817	9.27562	12.5084	12.8888	12.521	12.9794	12.1748	12.8059	11.9645	11.81	11.6003	12.443	12.0694	11.5354	10.2673	11.8229	12.1731	12.7317	11.6728	12.0807	12.8285	11.5723	14.0071	12.094	11.7579	13.5958	13.0256	11.4728	12.1491	13.385	12.1123	11.125	13.2533	12.9764	12.4744	12.317	12.0381	13.3412	12.7916
C1QA	8.61334	13.5427	10.5985	11.841	9.84699	10.9379	13.101	10.8943	11.4796	10.1649	13.7031	11.7354	13.3017	11.001	13.3516	10.7996	10.6065	11.5228	11.4948	11.4599	11.7275	13.9599	14.0845	14.5697	9.95086	11.8678	9.71306	9.40411	12.0418	11.2802	13.6571	12.9456	9.84358	14.8903	12.1212	12.247	10.1359	11.5345	12.2586	9.68429	11.5864	12.1564	9.42621	11.1244	11.132	11.493	10.8445	9.8864	10.7192
TMEM123	10.0794	12.5182	11.8185	13.9572	13.3823	13.1102	10.2589	12.0918	11.3224	12.4841	12.0706	11.6996	12.3257	11.7154	11.9998	12.5481	13.3584	12.2423	11.702	10.9891	12.6895	12.3251	13.2896	12.1533	12.8838	10.9359	11.9925	13.5024	12.6496	16.9543	11.8549	11.4365	15.99	10.3574	12.2992	12.7285	12.858	11.9552	12.0085	11.8438	12.8258	13.1941	13.314	12.0207	12.7011	11.7056	11.4606	11.5838	11.3382
EPAS1	12.6816	12.5063	12.2447	11.9113	11.5841	12.0818	11.7951	13.4581	11.8395	11.7642	13.4981	12.0353	13.6646	11.9085	12.9597	12.3129	12.8039	13.0412	12.1572	12.6281	14.4416	13.6412	13.6791	13.3017	11.5428	12.3184	11.2105	12.539	13.6954	12.8384	12.8867	11.3017	11.941	12.8235	12.5687	12.7453	14.5621	12.1997	12.2046	12.0314	9.47761	12.3879	11.3522	12.794	13.0919	11.9762	12.1369	11.6734	12.3004
SORT1	10.7913	11.7158	11.8203	10.1097	10.7148	9.88757	10.4283	12.0196	12.6748	12.7636	13.0256	11.6423	12.9679	11.8719	12.2436	12.785	10.2507	10.6032	11.0318	11.1503	12.7683	10.5766	12.7586	11.9716	10.4193	11.481	13.0267	9.90201	11.0236	10.826	11.7145	11.6849	13.6636	11.4988	10.1913	12.5588	11.6088	11.925	11.8344	11.472	11.6404	12.966	13.4831	13.4001	12.2904	13.5774	11.4237	9.63656	10.5678
DHCR24	11.9664	11.9724	12.4414	11.7926	10.8234	9.30982	10.6223	12.0188	12.8662	12.4206	12.3392	10.2191	11.1747	11.5621	12.7497	12.414	11.933	10.5783	11.7524	12.1338	12.4249	10.9004	11.8451	9.9919	10.7517	9.60074	13.3085	12.5434	11.1322	13.0416	11.6358	9.89035	13.9451	11.6397	11.3602	12.4333	12.0371	10.486	8.66668	12.9762	10.5876	12.4927	13.8107	13.8033	11.909	12.8546	10.7677	12.3609	11.2006
APEX1	11.5602	12.6142	11.6819	13.3775	12.4283	12.5055	11.383	11.9132	11.8985	11.1062	12.0981	11.0151	12.1542	12.7336	12.9026	13.467	12.9184	12.1215	12.0966	13.2602	12.3317	13.0906	12.48	13.0649	12.9033	12.0392	12.9111	12.9137	12.0674	12.4806	12.5876	12.7656	13.1296	13.8328	12.8833	13.4081	12.968	11.9989	12.7086	12.9726	13.8105	13.2669	14.6257	13.8073	12.4094	12.4741	12.1431	14.0378	12.2149
PRSS23	11.3051	10.7313	10.2335	11.1575	13.2472	12.7082	11.5221	14.1464	12.7777	10.1056	11.3362	13.2534	12.4811	11.7428	11.2206	11.7172	12.6474	12.8917	12.5647	11.2556	11.4804	12.2931	11.902	12.0212	11.1305	10.4966	11.0093	12.4638	11.3952	12.3312	14.7547	10.6748	11.0319	12.4001	10.7688	12.215	12.3388	12.18	11.8719	11.8091	9.81125	11.8165	12.7946	11.0119	12.7649	12.4509	11.7116	12.3061	11.6322
ZFAND5	11.9884	12.5874	12.5482	13.5457	13.3374	13.1603	11.6733	12.813	12.4694	12.5932	13.1484	12.4438	13.2671	12.9738	13.0943	13.1773	13.2232	12.3585	12.9153	12.4292	12.4634	13.2634	13.0332	13.5943	14.5198	13.3427	12.6995	13.8394	13.1771	13.057	12.3645	13.346	13.7263	11.788	12.6009	12.9775	13.3909	12.9184	12.8588	12.6244	14.3965	13.0533	13.5877	13.2829	13.4571	12.9884	12.6904	13.0021	12.8307
SPTAN1	13.2495	12.2641	12.9015	13.0676	13.1481	12.6695	12.4418	13.1839	13.8969	12.2561	13.3393	12.6535	13.1753	12.8598	13.3611	13.533	13.4884	12.9482	12.5654	13.1281	13.0575	13.9427	13.2708	12.7088	12.0915	13.1974	12.8879	13.9497	13.0958	12.6983	13.6327	12.8024	13.8215	13.0102	13.6079	13.533	13.0542	13.3681	12.2863	13.3579	12.4722	12.217	13.6668	14.7713	13.669	12.4803	13.1213	12.946	13.983
DAB2	11.5546	11.714	11.6019	11.3615	10.941	12.6675	11.8455	12.7358	11.9679	11.7135	13.1484	13.2814	13.0809	12.0016	12.1018	12.8359	12.3914	12.6439	11.8162	12.6086	13.2475	12.9475	12.8544	13.0373	11.9561	12.4337	12.291	11.6828	12.4996	11.6823	12.7932	11.1387	10.6172	13.886	12.5769	12.055	14.168	13.2002	13.119	12.3068	10.4042	12.3376	12.5367	11.9454	12.0258	12.3741	12.496	12.3822	13.0631
PSMB4	13.0275	12.7189	11.96	14.4082	12.8716	12.8736	12.2211	13.0878	13.0156	13.1812	12.7115	11.5855	13.2853	12.163	12.5893	13.5924	13.3114	11.9934	12.6935	13.2515	12.3838	13.1432	13.1256	13.1103	12.8828	13.1845	14.5326	13.25	13.275	13.3781	13.3858	15.1755	14.0611	14.0229	14.1976	13.5937	13.7534	14.0763	11.7431	13.5609	14.5081	12.7276	12.6521	13.2872	13.3498	12.9824	13.1205	12.6242	12.4701
PSMD2	13.1931	12.5968	12.5452	13.3271	13.391	12.7368	11.5808	13.0751	13.1096	12.3548	13.093	11.6454	12.6356	12.4636	14.0021	13.2371	13.0343	12.7694	12.22	12.7494	14.2867	13.6701	12.8509	13.4038	11.9252	12.5227	13.2002	13.585	12.5662	14.3956	13.1246	13.3937	14.021	13.0657	14.3188	12.5092	14.1088	13.0861	12.924	13.966	13.7024	12.1078	13.7318	13.0411	13.7996	12.7706	13.2918	13.5874	13.1988
NDUFS5	12.0769	12.2924	10.3043	12.7976	11.7844	12.1378	11.7103	11.0347	11.9353	12.195	11.1582	10.3977	11.6179	12.0367	13.1329	11.2262	11.7853	10.9827	10.439	12.0797	12.0173	12.9548	12.4853	13.3085	12.0331	11.089	14.5146	12.9247	12.4474	13.2446	12.9502	14.7801	12.2446	12.8585	13.4892	13.0809	10.8601	12.2244	13.0607	13.037	14.9506	12.4107	13.4895	12.84	12.2877	13.3147	12.0091	12.6899	12.4793
WNK1	12.9285	11.7889	13.2097	12.72	13.1928	11.8037	11.1371	13.1186	13.8062	13.0551	13.9415	13.4666	12.8413	12.1428	12.3829	12.5576	13.9139	12.73	12.4268	12.1242	12.8405	12.8785	12.9178	13.1131	12.4933	13.0826	12.0915	12.9557	12.429	11.61	13.2182	11.5934	12.527	12.5232	13.9224	12.0503	13.3404	13.8651	12.9574	13.418	12.0314	12.3514	13.3785	14.0609	12.7579	12.4388	12.8848	12.4766	12.5463
RNH1	10.9388	12.4201	11.0137	14.012	12.986	13.1638	12.3345	12.6795	11.8551	12.145	12.6913	12.0989	12.9624	12.5411	12.2253	12.2137	11.5654	11.9587	11.877	11.8204	13.1588	13.6679	13.1433	15.2571	12.4575	11.7242	13.1896	12.8575	11.1584	12.8295	12.7616	13.2544	12.4296	12.8862	13.1982	13.1374	10.9731	12.8031	11.8249	13.5457	13.0069	11.4808	12.7916	12.9881	13.0486	11.9429	12.4941	12.2592	11.5332
P3H3	10.2986	11.5621	10.8409	12.4482	12.2962	11.8213	11.4486	11.6733	12.2872	10.5803	11.6508	12.4649	7.94169	13.1958	10.9889	11.2241	12.8492	12.0099	10.2887	11.8013	10.9479	11.8615	12.79	13.9727	9.73072	10.4371	12.8545	11.2173	11.2694	11.8185	12.2552	12.7684	11.164	12.8568	14.0702	10.4698	13.1821	13.1167	12.1832	12.5663	12.5972	11.3797	11.8448	12.7583	13.2177	13.1835	12.9113	11.195	11.3995
GABARAP	11.7248	13.401	12.3336	12.3767	12.4607	13.0561	13.064	13.2488	12.3047	12.1764	13.3502	12.8375	13.2412	12.9507	12.2848	14.0187	12.1051	12.1769	12.0816	12.8607	13.4488	12.9771	13.0368	13.2075	12.2169	12.1887	12.4208	12.0682	12.9734	13.5299	13.6361	13.3486	11.8174	14.3761	12.865	12.4224	13.6268	12.6084	12.7134	12.5157	13.273	12.8751	13.233	12.5275	12.8542	12.9453	12.718	11.9661	12.6555
KRTCAP2	12.4596	12.1532	11.5386	13.3814	12.1745	13.0485	11.9422	13.3172	11.4777	12.4045	12.9333	11.2647	12.9641	11.2442	12.1046	12.7664	13.8091	11.0067	11.6612	12.6338	11.5257	12.1944	12.7021	12.3496	12.0788	11.9161	13.6119	11.913	13.156	12.0847	12.93	14.4588	12.2062	14.2369	13.0492	12.7736	13.6243	12.0157	11.526	12.1366	13.1933	12.8218	11.5342	12.5329	12.2459	12.1101	12.6818	11.6882	11.2564
BRD2	12.416	13.8971	14.1281	13.2457	13.2881	13.4624	12.0953	13.7011	13.4005	12.8116	13.7037	12.7129	13.4093	13.4928	13.2444	13.5437	13.0822	13.3458	12.5046	13.315	12.9648	13.5599	13.1475	13.1547	13.0414	13.1338	13.7344	13.6145	13.4546	12.7867	12.7484	13.2349	14.3868	13.3502	13.5094	13.8519	13.7341	13.5125	12.4782	13.5194	13.5646	13.518	13.9782	13.1131	13.555	13.45	13.5578	13.8104	13.0105
FBLN2	10.7763	7.5004	11.2853	11.7862	12.9322	10.6734	9.26902	10.4343	11.0254	12.1701	14.4111	8.50528	11.7559	11.5849	11.2435	12.9728	9.80824	13.1013	11.5372	11.716	14.0016	12.2818	13.0938	10.0809	10.1338	9.7125	7.28558	10.0558	13.3978	10.371	13.3883	12.7579	15.2134	13.9183	8.67617	12.247	10.4106	10.2105	7.49454	11.5854	8.12284	10.6269	10.3621	13.7202	12.4901	9.31698	10.6998	12.7516	12.5758
IFITM2	12.2539	12.6859	10.6737	13.3207	12.558	12.6579	13.5818	13.7649	10.7424	9.99295	12.7518	11.1825	13.3194	11.7932	12.4203	12.6036	10.1905	12.1246	11.1594	11.5961	11.6727	13.1688	13.1183	12.9351	12.405	10.2975	12.4676	10.7738	11.9418	12.9422	12.7999	14.453	12.5861	14.5671	11.2521	12.7291	9.14596	12.1839	10.0482	12.0902	12.7365	11.5397	11.5602	11.9177	12.6883	13.4795	11.0535	11.7736	7.78688
MYO1B	11.4635	12.2971	12.1793	13.145	11.8566	12.9818	11.1427	12.905	12.1326	13.1376	12.1682	12.5341	12.5937	13.2921	12.6198	12.8751	13.468	12.772	12.5323	12.7295	14.9769	12.8631	12.8617	12.5977	12.2851	11.6111	12.9926	14.4041	12.5578	13.6809	12.6087	12.5949	12.0679	11.267	12.9512	12.4566	14.0361	13.0562	12.4116	13.1932	12.0284	13.3461	12.1762	13.1953	13.6484	12.9845	13.449	12.7403	13.4292
RPS2P5	11.2333	12.3086	11.2944	12.7075	12.5948	7.20687	10.9156	11.2301	10.7599	12.4392	11.2585	9.32499	11.3359	10.546	11.0934	11.2726	12.4261	11.3747	11.4734	12.6673	11.4663	11.4304	11.6915	13.4493	11.7986	11.0135	13.479	13.7187	9.75517	12.3831	13.2757	12.5966	13.0575	12.7258	12.7658	13.1439	5.73193	9.67535	13.1995	12.4762	14.0977	10.6235	13.3234	12.4456	10.9275	12.4917	11.6626	11.4415	12.2283
KIF26A	12.3372	10.6545	12.9198	13.209	12.4487	11.9818	9.12993	8.48663	10.9479	13.9781	13.2667	8.9015	11.1954	12.2862	12.6341	12.4251	11.9175	9.89069	10.8645	11.6122	12.3798	12.7524	11.9695	11.8716	11.3384	10.1642	7.5949	15.1057	11.1167	11.6941	9.29713	10.7598	11.7106	9.24212	11.0037	12.7934	7.75569	12.6551	10.7025	12.3615	10.9726	11.8313	12.6255	12.7506	11.8453	9.7305	12.5942	12.3141	12.9079
TMEM259	12.0719	12.9329	12.7134	13.0672	13.1657	12.7552	12.9135	13.1173	11.8917	12.5271	13.2586	12.5343	12.8411	12.8139	13.0393	13.1961	12.8459	12.228	12.4281	13.5221	13.0929	13.3734	13.0653	14.375	12.2119	11.6007	13.2026	13.5506	11.9754	12.7914	12.6151	13.6947	12.2471	12.6051	12.6646	12.9002	11.7928	12.6743	11.6695	12.8771	13.3651	12.3352	12.7631	13.111	12.2482	11.6904	12.1944	12.4926	12.1519
TCP1	13.339	13.1453	13.1095	12.9532	13.3239	12.7126	11.1838	12.3423	12.7616	12.1797	13.0141	11.8923	13.0655	12.667	12.7686	12.4901	12.3494	12.6558	12.16	12.4515	13.1634	13.4846	12.2544	12.4221	13.1593	12.8775	13.6819	13.6586	13.0524	13.396	12.3038	13.4338	13.5935	12.0851	12.9205	12.5538	12.4331	13.2444	12.4033	12.67	14.6797	12.9828	13.6072	12.3237	13.7105	13.2405	12.7393	13.3764	12.1501
CORO1C	12.2392	12.1985	12.1475	12.7442	12.8271	12.9883	11.0071	13.0573	12.3525	12.8227	11.9272	11.7597	12.4033	12.2152	12.6947	13.6475	14.0766	13.4697	12.7729	11.8042	13.0569	12.8347	12.7237	12.9468	11.2471	12.1451	12.8879	12.9613	12.0236	13.0149	13.5491	13.3089	13.2607	12.5273	13.2431	12.9901	14.0086	12.8915	13.1046	12.9655	12.8037	12.416	14.1323	13.5145	13.698	13.1756	13.5297	12.6146	12.9081
CRIP2	12.0495	12.2599	11.6789	12.9667	12.8863	12.4114	12.162	12.7097	11.8474	11.3941	13.3169	10.9181	13.268	11.9562	12.2562	13.1073	11.086	11.9393	11.4073	11.6987	13.0526	13.35	13.5586	12.6671	10.8835	11.1207	13.9593	11.0721	12.4842	12.5883	13.3337	13.6295	12.3339	13.3601	12.7716	14.0698	10.2775	12.5286	11.2918	12.138	11.7404	12.3473	12.9445	12.9325	12.307	11.4992	12.6637	12.6645	10.8467
EPHB2	11.6508	11.47	11.6858	12.2919	12.7829	11.8288	9.20649	12.4521	11.5116	12.2329	10.9013	10.4583	9.60779	10.1874	12.1844	12.5851	12.468	12.0084	10.6283	10.8704	9.67788	11.9546	9.68516	10.8046	10.1056	10.9203	9.47625	13.8062	10.7149	9.19501	12.695	10.8268	12.5822	11.2846	13.15	10.0551	12.9168	12.759	11.6988	11.5743	12.3913	8.46192	12.4539	10.558	11.7939	12.5573	13.9872	12.1957	13.1715
SRSF3	13.1877	13.2601	13.2679	13.4402	13.7006	13.0092	12.1599	13.366	12.9581	12.9662	12.3575	12.4765	12.9758	13.1005	13.0567	13.3333	14.2367	13.6969	12.9902	13.2703	12.8849	13.1673	12.9162	13.0172	13.1286	12.7606	13.9035	13.4643	13.4126	13.7147	13.3156	13.8868	13.5819	12.5867	13.6988	13.8696	13.2081	13.0064	13.0509	13.428	14.1661	13.4488	15.1059	13.5193	13.4003	13.7452	12.8513	13.3227	12.62
PDGFA	14.0167	11.7908	9.76619	11.5531	11.7327	10.7671	12.0192	12.7978	9.45796	12.7992	11.6884	10.4583	11.2177	12.3048	10.0647	10.1291	15.9073	10.7243	12.4252	13.4149	14.187	11.168	11.4379	11.6408	9.32906	10.7636	12.1519	13.7982	12.8613	13.4817	14.2076	10.8823	8.20062	10.7436	11.1158	12.5546	13.2027	10.8256	11.4307	10.1149	12.797	12.109	9.44662	10.7705	11.2585	9.15089	9.87055	10.1191	10.3636
PAM	11.597	12.2705	11.4609	11.8324	12.4401	13.9801	11.1838	12.8007	14.2415	12.007	12.3431	11.7983	11.7984	11.3852	12.5972	12.1584	13.9071	13.4805	10.6497	11.6512	10.8872	12.2158	11.777	13.0398	13.0011	11.6336	12.9259	14.9313	12.2511	11.4003	12.8263	12.0255	13.2315	11.9163	13.4783	11.6685	13.6245	12.4282	12.9944	12.4625	11.7441	12.0184	13.0087	13.359	12.7458	13.451	13.9593	12.6038	13.0238
SLC39A1	11.4533	13.1584	11.7909	13.3632	12.3459	12.8724	11.7942	12.5139	11.6064	12.293	13.0015	11.4113	12.7008	12.1667	12.7963	12.9799	12.7152	11.6298	12.0382	12.5072	12.9541	12.5432	13.0486	13.0831	12.2097	12.1118	14.1246	12.6881	13.2541	13.7146	12.977	13.4455	12.6997	13.4808	13.6907	12.9714	13.3055	13.4241	11.6513	13.2907	12.1539	12.9653	12.6903	12.9867	13.2356	13.1778	13.0853	12.1695	11.9664
LMO4	12.0703	12.3237	13.1422	12.6012	12.6685	12.0408	11.6253	12.0316	12.2082	12.9435	12.2847	12.4256	12.4284	12.3509	12.2978	11.4609	11.8342	11.2327	11.5595	14.3262	11.1169	13.1242	11.9274	12.1979	11.3104	11.7447	12.9857	13.6941	12.097	12.8747	11.893	12.4604	12.8485	12.6286	13.3018	12.3219	13.2866	13.1341	13.071	12.2766	12.3141	12.5475	13.0825	12.1949	12.2177	14.4409	14.2314	12.9553	13.1001
RAB13	12.32	12.8001	10.8698	12.5669	12.091	13.0054	11.7907	11.772	11.4868	12.2649	11.7116	11.3846	11.9112	11.3368	12.3721	12.0741	12.9052	12.2379	11.4229	12.2717	13.1454	12.3915	12.7641	12.7598	12.5216	11.9872	14.0157	11.9767	13.4886	12.9292	12.0913	13.5354	12.5799	12.6984	13.4266	12.8568	12.8687	13.298	12.7571	12.8431	11.8319	13.4269	11.8968	13.0297	13.1054	12.8698	13.2028	12.3652	12.8486
TYROBP	8.97873	13.4077	10.1899	12.3463	11.3102	10.9365	13.1848	11.069	10.6104	11.1062	12.5727	10.9226	12.743	11.4629	12.4725	11.4559	10.5616	10.8667	10.9663	12.2663	12.9656	12.5352	13.3748	13.5527	9.77068	10.2918	13.3785	8.95302	11.8347	13.0671	12.93	13.9549	9.18038	14.005	12.0363	11.7798	9.20004	10.856	11.2501	12.3451	11.0098	12.2	8.87544	11.9408	11.9493	13.2476	10.979	9.9339	10.2832
MACF1	13.1735	13.0587	12.8226	12.8752	12.9265	13.352	12.397	13.6172	12.664	13.6542	13.4389	13.1709	13.3053	13.2215	13.8451	13.6112	13.827	13.26	13.2662	13.0424	14.3745	13.207	13.1877	13.2541	12.718	13.4824	13.1178	13.2143	13.9105	12.661	13.7664	12.0708	13.713	12.4019	13.6736	13.4097	13.383	13.5536	13.3041	13.7081	11.9107	13.4085	13.2523	13.9042	13.468	13.0476	13.6296	13.1698	14.2589
CNBP	11.9159	12.9449	13.1413	13.7423	13.702	13.3804	12.4447	12.9185	13.1432	12.4208	12.6278	12.2634	11.8027	12.4284	12.6726	12.6771	12.3168	12.6374	12.0973	12.8819	13.4165	14.0517	13.1956	13.0651	13.6631	12.7722	13.9851	12.7431	13.0697	13.3724	12.724	13.7949	13.7205	12.3675	13.2566	12.8855	12.7534	13.1099	12.7056	12.9975	14.3297	13.1949	13.9731	13.2753	13.4151	13.5348	13.0153	13.6677	11.9479
CDKN1A	12.8028	12.6055	12.702	12.3085	11.6905	12.7861	12.2937	10.863	10.9798	11.6202	12.5235	11.9865	12.1993	11.3847	12.1229	12.7791	11.6701	11.3396	11.5462	11.3105	12.2673	13.4703	12.6433	12.8512	11.0974	11.4425	14.2466	11.4238	11.2024	13.109	12.1717	12.6636	12.1367	11.7715	11.389	11.372	11.3649	10.8889	11.6457	13.052	8.52391	12.5383	14.119	13.4635	12.5967	12.7488	11.7729	11.1306	9.57703
HSPB6	10.6804	7.50584	13.1574	12.2249	14.4821	12.3939	12.0086	13.258	11.8731	9.93194	12.9069	11.2059	11.3982	6.62827	7.69887	12.7975	14.6384	10.5612	5.45738	7.21853	13.366	11.3636	11.6056	8.37573	13.1678	12.4982	7.75972	8.91523	11.3189	8.20803	11.1254	10.8737	10.8472	12.5942	10.9449	5.38498	12.7294	11.3264	10.7033	9.85993	15.8964	5.58439	5.756	12.929	9.44886	11.288	13.6663	11.5629	10.93
GOLM1	11.2273	12.4855	11.138	13.822	13.9148	12.2718	11.2906	12.897	11.8676	11.7121	12.1858	11.9929	12.2957	12.1248	12.755	12.2644	14.4885	12.9844	11.6673	11.775	12.2566	12.0828	12.9502	11.4529	10.456	11.8686	12.6751	12.6461	12.2767	12.5689	13.0033	12.6485	8.60569	12.9169	13.8501	12.4358	14.0139	11.9141	11.5316	12.8752	12.8195	12.5517	12.6819	12.2436	12.9327	12.811	13.1725	11.6845	13.7101
WARS	11.8324	11.8743	11.1686	14.5302	12.8866	12.5769	11.4875	12.2798	12.0873	11.4936	12.5169	11.2923	12.3614	12.3629	12.8305	11.6868	13.4754	11.4117	12.5548	11.2053	12.074	11.5134	12.0336	12.3154	10.5509	11.5042	13.0904	12.2316	11.3709	12.6387	13.4531	11.6609	13.4092	13.7213	12.8836	12.8333	11.6969	12.985	13.8961	12.3608	12.4651	11.2797	12.7221	12.1786	12.1473	11.5411	11.7684	11.4767	11.7245
BCYRN1	12.791	12.3199	7.12931	9.47451	11.8432	10.9802	10.2894	9.42773	7.94872	13.9301	8.78021	9.59349	7.49572	11.8493	9.93816	6.47998	10.0925	10.0569	8.58216	15.212	12.95	13.484	13.2923	13.9272	11.3845	7.72675	11.2607	11.2721	11.4857	12.4699	9.10885	13.2003	9.72089	11.1758	10.7274	10.9309	9.43137	11.5646	14.5002	10.0784	14.788	12.7252	7.76759	13.4656	11.5787	9.76116	12.3263	9.0834	13.2098
RCOR2	9.2386	12.3032	10.6417	12.2761	11.7227	11.4699	9.57565	8.32657	10.429	12.6349	10.885	10.981	11.0978	11.643	11.6296	12.2057	11.5191	9.11534	11.3808	11.1087	10.753	11.6173	11.8933	11.8454	10.0217	10.6362	12.5399	12.4987	11.2059	12.9296	9.62801	12.7402	12.5538	11.0627	10.2511	12.7311	8.15524	11.3776	11.5176	12.1396	13.0984	12.3167	11.0668	12.4486	11.5524	11.7009	11.8848	11.1378	10.7064
FCGRT	10.7913	13.1823	12.432	13.1858	11.2555	11.2392	13.5562	12.1998	12.4992	11.9425	13.4538	12.6999	13.5784	11.8282	12.7904	12.5351	11.062	12.1659	12.0395	12.725	13.7393	13.7976	13.7814	14.1857	11.596	11.8285	12.9429	11.3619	12.3037	12.7885	12.5953	13.1948	10.4641	14.1852	12.4956	12.3327	11.4455	11.971	11.9465	12.5376	12.3843	13.1068	11.0543	12.6512	12.4985	12.889	11.8266	12.0421	11.6689
CCT6A	12.8102	12.9586	12.9718	12.8957	13.6699	12.7879	11.4962	11.9038	11.8474	12.0688	12.4355	11.4448	12.9934	12.896	12.9816	11.928	13.725	12.5934	12.3149	12.1901	13.6481	13.2191	12.5106	12.718	12.6932	12.4326	13.5583	13.7961	12.6323	13.0807	12.0433	13.1381	12.4893	11.6495	13.5258	12.8848	13.1188	13.037	13.5555	12.7886	13.0833	12.6535	14.198	12.2625	13.374	13.0166	12.7541	12.7857	12.9809
TUBB6	12.2222	11.9843	11.5358	12.5033	13.1173	12.4499	11.2486	14.3127	11.8409	11.4049	11.9172	11.3687	12.2811	12.9194	13.0694	12.9394	12.8418	12.0585	12.1224	12.0892	12.7468	12.6011	12.5598	13.3213	10.3851	12.1037	13.316	12.8048	12.4592	13.5763	13.4766	13.7047	13.3739	13.0435	13.7179	13.1609	13.4272	12.5963	11.5541	13.6212	12.0753	11.8965	13.2293	12.2023	12.3907	12.5566	12.3441	11.5391	12.4713
H1FX	12.5179	12.9883	13.7528	12.6837	13.3707	11.796	12.1613	12.7253	12.7134	12.2666	13.0058	11.1077	12.5512	12.8415	12.071	12.9194	10.043	11.4702	11.4884	12.1321	12.7069	13.9543	13.3704	13.7151	12.3735	11.8139	13.8576	11.3549	11.4938	12.1531	12.4031	14.11	13.1049	13.0663	12.6261	12.4959	11.8431	12.5431	10.6683	12.444	13.2594	12.5565	11.2709	12.3392	12.5333	12.0791	11.6492	12.5505	10.4086
INTS1	13.0347	12.7898	12.8868	12.7673	13.4676	12.2174	12.2178	13.0119	12.0469	12.3391	13.954	11.6361	12.4939	14.2706	12.5283	12.4985	13.3885	12.0202	12.4613	12.7839	13.3295	13.1895	12.6889	13.5229	11.9557	12.2857	13.1799	13.1592	13.0127	12.4361	12.738	12.6602	12.2836	14.1273	14.1344	13.9846	12.3123	13.0139	12.9597	13.0106	14.9068	11.808	12.8204	13.2801	13.1285	12.1669	12.6988	13.0278	12.8533
SLC37A2	8.92555	13.3527	11.736	9.55019	9.79385	8.76321	12.2119	10.9237	9.71204	11.8771	11.6773	11.2597	12.6623	9.82789	11.8646	12.9226	8.54434	10.5662	12.377	13.0905	13.6727	11.3461	12.9292	10.9364	7.28606	9.4937	13.9115	7.27051	9.08849	13.7138	11.4008	12.0242	8.4412	11.0167	8.86391	10.6012	9.60175	8.23917	10.4292	13.9589	8.61693	12.6752	7.7962	12.4029	12.8149	13.5744	10.8814	11.2647	9.1068
STAT3	12.1883	12.8357	12.3448	13.5996	13.4819	13.8241	12.3688	13.1246	12.2684	13.526	12.7553	12.747	12.5764	12.9139	13.0688	12.4912	14.2388	13.1965	13.0763	12.1227	13.0265	12.5986	13.0129	13.5027	12.0673	12.8972	13.2159	14.1632	12.2548	13.4135	12.721	12.8379	13.0734	13.0623	12.9469	12.4231	13.2738	12.5921	13.232	13.1323	12.6255	12.3136	13.5707	13.5932	13.7303	12.6708	13.2432	13.1579	13.5462
IL1R1	11.7184	11.911	10.6668	12.8674	10.6321	12.975	11.1905	12.1661	11.1688	12.4543	10.7498	10.7034	10.5621	11.3974	11.9273	12.2879	11.6846	12.4245	13.0736	12.5581	14.1113	12.243	11.9222	12.1168	13.049	11.2111	10.0774	11.8956	13.3067	12.9855	11.5271	9.16107	11.9683	11.5561	11.1382	11.3913	12.9368	11.9658	12.5703	12.138	6.75965	11.3444	11.2459	10.9316	12.5358	12.217	12.5225	12.5344	11.6331
SAMD4B	12.8135	12.2346	13.7661	13.2049	12.8666	11.7308	12.3556	13.3073	12.6927	13.5279	13.7366	12.1353	14.5768	12.2504	12.458	13.0082	13.284	12.1198	12.202	12.3621	13.4366	13.1181	13.0772	13.442	13.0598	12.2367	12.7602	12.326	11.9523	12.2365	12.3303	12.2771	13.1433	13.6706	12.6136	12.0794	13.3007	13.1504	12.4918	12.8435	13.2661	12.1889	12.417	12.4831	13.4571	12.7741	13.127	12.2589	12.6926
FBN2	9.23463	10.6787	11.7739	11.5041	11.2118	10.7627	8.44566	11.7041	13.112	13.4241	9.40797	13.3991	11.0775	10.4987	12.1748	11.1445	6.54569	11.0801	12.0297	11.3752	5.56364	9.84522	10.3451	9.84043	6.49429	11.0508	8.42246	12.9421	11.2728	7.76981	11.2048	10.6243	8.90355	7.97342	9.96187	8.15979	13.7822	10.6965	12.0583	12.478	13.0702	12.2263	12.389	12.4704	10.3736	11.7278	11.9858	7.75568	12.682
PAICS	12.106	11.803	13.2563	13.0042	13.0059	12.4971	10.9715	13.0693	12.4819	12.6062	13.4183	10.6479	13.0355	12.336	12.1233	13.0246	12.7261	11.8424	12.5521	12.1105	12.734	12.7185	11.7042	12.6668	11.4975	11.8032	12.9634	12.9407	12.1883	12.9296	11.8026	13.1727	12.9415	12.5737	12.2897	13.1879	12.7164	12.6115	12.5484	12.2784	14.7099	13.1092	14.7104	12.4696	12.9475	12.3432	12.134	11.8133	12.5595
GPX8	11.0547	11.2352	11.6907	13.0437	11.6683	13.0076	11.0859	12.7981	11.4999	12.3866	11.8112	12.3058	11.0749	13.3915	11.7927	12.0232	11.655	12.0247	11.6457	11.9923	13.5213	11.7336	11.3047	11.5199	11.4313	10.7867	13.1771	12.2799	12.4917	12.3071	12.9244	11.9283	12.6579	12.3019	11.5115	12.7296	13.2897	12.7705	13.0601	12.8339	9.73331	12.4257	13.5325	11.0787	13.6142	12.3369	12.8889	12.0647	13.2033
SH3KBP1	12.8379	11.0732	12.0616	12.6469	12.9887	13.544	11.3676	12.36	12.5868	11.6544	11.6934	11.5306	11.8581	11.303	10.7245	12.91	13.5927	11.9248	11.0944	12.3905	12.5965	11.9587	11.3622	11.1687	12.4141	10.6552	10.8503	14.3731	12.2054	11.2913	12.1518	11.9524	10.6133	11.4853	13.3196	11.6293	12.413	12.4216	12.674	11.6072	11.5132	11.0074	12.2107	12.8809	12.2061	12.1319	12.9782	12.5246	12.8863
MTHFD2	11.1786	11.2025	10.8904	13.1264	12.1347	12.8824	10.8575	12.0952	11.976	12.2578	11.239	9.9849	11.0756	11.5446	11.6433	11.2571	12.9924	11.0479	11.659	11.3339	12.4577	12.0364	12.1211	12.4745	11.2348	10.5817	13.2975	11.2811	11.224	12.8914	11.0545	11.2214	12.4441	12.64	11.3191	11.0988	12.6973	12.116	12.2532	12.0149	13.0023	12.2098	12.649	11.5512	12.0563	12.1625	12.3728	11.9941	11.1187
PTGES3	12.8244	12.9253	13.152	13.1269	13.5314	13.0347	11.6362	12.9654	13.3146	12.1583	12.8415	14.5978	13.3962	13.249	12.9314	13.7464	13.8218	12.9757	12.918	12.7703	12.8645	13.6545	13.0315	13.4126	12.39	13.1001	13.8169	13.4499	13.0516	13.9372	13.243	13.3699	12.794	12.8111	13.0223	13.6515	13.1553	13.4105	13.1936	12.4637	15.001	13.2157	14.7777	13.1542	13.8299	13.2285	12.8694	13.1852	12.5335
SHISA5	11.8997	12.9059	11.8587	13.5523	13.3548	12.1427	11.9597	13.4979	12.9967	11.3113	13.3067	11.8208	13.3669	12.7085	13.1173	13.2529	12.089	12.0954	12.4567	11.6317	12.2259	12.6093	12.9558	13.3474	11.1648	11.7119	13.0904	12.2807	12.9358	13.3524	13.6787	13.1041	12.5494	14.9691	13.2718	12.9568	12.391	12.5373	12.4738	12.9113	11.7854	12.038	12.6037	12.4617	13.2127	13.0438	12.2435	12.1747	12.2833
PDE4DIP	12.9303	12.3841	11.4626	13.825	12.6949	13.7299	12.933	12.2403	12.0416	13.7605	12.4243	12.5508	12.2342	12.4494	12.1694	12.5919	13.9475	11.9185	12.2584	12.7681	13.2998	11.5316	12.6427	12.0618	14.1763	13.1292	13.0321	12.3636	12.5591	12.3185	11.9442	12.4671	13.1475	11.2952	13.0274	11.761	14.3653	14.9104	12.0072	13.1745	10.3798	12.4865	12.6263	13.8947	13.0147	12.954	13.1857	12.6171	12.8473
GPR153	12.1313	9.73468	10.7291	12.5388	12.68	12.986	10.7207	9.9357	13.0042	12.3982	13.0841	10.863	10.0132	10.9031	11.363	11.544	12.3949	9.5596	10.3001	10.7951	11.4658	12.2852	12.7562	12.6505	12.2967	12.1316	12.224	13.264	12.6198	9.92447	11.8624	11.3387	8.68139	10.6638	11.1796	12.3753	10.3597	13.4045	12.5673	10.7171	9.89583	9.38019	12.4562	10.0448	10.4796	11.6362	13.2747	12.5051	10.9162
SLC39A14	10.9339	11.9359	12.352	13.4938	14.6899	12.7632	12.6267	12.9085	11.5132	13.8333	12.6464	11.8995	11.0646	11.4395	12.2802	13.0169	13.4318	12.4878	12.7168	11.7149	13.6118	11.6565	11.7426	11.5313	11.4253	10.9442	13.3081	12.2969	12.3189	12.4169	12.1846	10.7026	11.6979	10.1279	13.5266	11.3557	12.687	11.5951	11.9441	12.2472	11.5798	12.4934	13.3318	13.3277	12.6009	12.9302	13.3213	11.9553	11.0834
CTNND1	11.7741	12.8125	13.0752	13.5611	12.277	13.0544	11.68	13.3179	12.7513	13.5067	13.1208	13.1486	13.5563	14.8846	13.3686	13.6174	12.6047	12.9576	13.3271	13.1132	13.2913	13.4254	13.2499	13.5418	12.7847	12.9262	13.7142	13.3458	12.6722	12.3435	13.1679	11.8521	13.8438	13.4152	12.6284	14.0649	13.5686	12.7422	12.9872	13.0476	12.5069	13.0542	12.7525	13.144	13.3708	12.5556	13.0282	12.9687	12.2518
JAK1	11.6861	12.4853	12.3083	12.3454	12.1666	12.8163	11.2666	13.2762	12.4634	13.2742	13.2782	12.1632	12.742	12.1784	13.0231	13.0151	13.1483	12.5239	12.1221	12.6353	12.9788	12.4504	12.7255	12.9078	12.1903	12.5616	12.6912	12.6576	13.5302	12.9139	12.6364	11.8832	13.621	12.267	13.1979	13.2445	13.9456	12.9889	13.1296	13.0882	11.5674	13.3622	12.491	13.1997	13.1901	13.4442	13.0944	12.3897	12.9691
BRD4	11.9319	12.7393	13.8243	12.6399	13.2905	13.0669	12.4288	13.6823	13.3785	12.1155	13.3282	11.999	12.8482	11.9585	11.8804	13.7002	13.5498	11.7779	12.2352	12.3912	12.9979	12.8368	12.0286	12.2073	13.5305	13.3004	12.3993	14.1634	12.6392	12.2187	12.6345	12.1025	12.2177	13.7544	13.7452	13.0122	12.8942	13.4807	12.9145	12.4737	12.9281	12.4645	13.3267	12.7843	12.1797	12.051	13.2151	14.4066	13.6274
HNRNPUL2	12.1671	12.5434	12.1568	13.3765	12.9279	12.9863	11.8214	11.8082	11.6746	12.8584	12.074	11.907	11.6612	12.07	13.0753	12.4672	13.1177	12.5864	12.3022	11.7886	13.6919	13.3349	13.1559	13.7375	11.9613	12.3154	12.9629	12.1526	12.5195	13.6179	12.6339	12.4386	13.6927	12.2601	13.2777	12.8596	13.6021	12.5843	12.5457	12.2708	13.0737	12.7971	13.5296	12.7492	12.8618	13.1763	13.3751	12.5934	12.7061
DKK3	10.7107	11.285	11.3531	13.6863	10.6132	12.6264	9.7647	13.715	13.0592	13.0185	12.3264	14.3436	11.81	13.7267	12.1067	12.1487	11.7499	11.2754	10.4695	12.2435	14.5694	12.532	12.7949	11.7863	11.8703	10.4803	9.91641	12.2552	12.1021	11.3879	13.5698	12.1153	14.9154	12.1338	11.7551	11.7545	11.9394	13.6543	12.4956	12.2875	11.9482	10.7358	13.0555	12.4566	14.2422	13.7893	12.5933	12.4028	11.4962
TSC22D3	11.9072	11.9243	12.3093	12.9949	10.6843	11.4837	13.2703	11.32	10.1568	10.7591	13.1211	12.5326	11.5732	11.7142	10.9802	10.585	12.9236	11.1398	12.4633	11.8954	13.2484	10.742	12.2878	14.7729	14.7005	12.5968	11.5072	9.52944	11.2417	12.1808	13.4762	13.1053	9.83887	12.5326	11.971	11.2752	10.8056	11.6713	12.8095	11.4662	11.3084	12.9446	11.5997	12.069	12.6566	12.4718	12.1118	11.533	12.4381
BAZ1B	11.9646	11.8645	13.1967	13.2264	11.2341	12.4563	11.0117	12.0238	11.6643	11.9564	12.3273	11.6894	11.9665	12.8875	12.2324	11.9644	13.39	12.3143	12.3221	12.566	13.3153	11.7994	12.2372	12.7674	11.211	12.504	11.84	13.4362	11.7917	12.2117	12.5068	12.055	13.5825	11.9238	13.0762	12.8902	13.3055	12.6105	13.1113	12.1081	12.6983	12.8128	13.3938	12.9809	13.007	12.2048	12.9159	13.0184	13.4864
IMPAD1	11.7507	12.9617	12.9988	12.7593	13.9666	13.008	11.0418	13.0925	13.2299	13.0843	12.9921	12.0498	12.6685	12.1452	12.9049	13.9953	14.1062	12.0076	12.8003	12.5655	13.7618	13.1099	12.9205	12.7905	11.6594	13.1463	13.4295	12.7388	13.6789	13.0295	12.4703	12.4061	12.5831	13.1557	12.3202	11.6808	14.325	12.7705	13.0321	12.874	12.4484	13.0396	12.514	12.5727	13.3643	12.8593	12.7408	12.5378	12.854
DDX6	12.2157	12.9049	13.6199	13.2832	13.1961	13.134	11.5465	13.1732	12.5743	12.6262	12.2044	12.4802	12.3558	12.4319	12.9955	12.6827	13	12.7134	12.6241	12.0795	12.9408	12.91	12.1916	11.881	12.8765	12.2495	12.3261	15.0318	13.0837	12.3022	12.929	12.0883	13.6226	11.5481	12.4937	13.173	13.6917	13.1125	12.7642	12.6886	12.5487	13.7278	13.5295	12.6025	12.9574	12.943	12.6955	12.7251	12.5837
FOS	13.9762	13.7379	9.44721	9.71747	11.4893	12.0452	15.9174	9.82161	13.1546	12.4936	14.9484	12.8693	12.6256	11.7216	13.9777	11.9387	11.7381	11.397	12.8581	8.95372	10.8399	13.936	10.7939	15.4372	15.9083	11.014	12.8734	13.3004	9.99465	11.793	9.49145	10.8313	7.72348	11.2778	9.58872	12.429	11.4617	9.62478	11.4192	9.76657	8.64244	15.1381	10.6684	9.61361	10.2744	9.88662	9.37604	12.2444	11.2254
SMC1A	12.4226	11.5786	12.5717	12.8122	12.8911	13.6574	9.94465	12.5503	12.0514	12.5678	12.4213	11.4173	14.6456	12.3599	12.9381	13.6064	12.4522	12.0696	12.1418	11.6984	12.5185	12.0466	12.2439	13.6361	11.6431	12.1141	12.3117	13.3055	12.6577	12.7285	12.2381	12.0733	14.4592	12.1246	12.6937	12.6133	12.7176	12.4103	12.1603	12.8845	11.6156	13.1105	13.5919	13.5057	12.5843	12.5341	12.4524	12.541	12.5322
PLIN3	11.2383	12.2319	11.05	12.4741	13.3609	12.49	11.5705	12.4994	10.7174	10.9206	11.8746	10.861	11.3455	10.9869	11.7577	11.9235	13.2444	11.5655	10.891	10.6004	13.6978	11.7503	11.7548	12.8777	11.5573	10.0787	12.5273	11.8613	10.9832	12.4651	12.7181	12.1347	9.95578	12.264	12.8379	11.7119	12.1413	12.0391	11.95	12.5925	10.7951	11.2299	12.6247	11.8272	11.8534	12.0041	11.8029	12.684	12.6522
EIF3D	12.4438	13.0435	11.736	12.6298	12.7286	13.1571	12.1131	11.9387	11.9636	12.6759	12.4557	11.3892	12.384	12.6634	12.524	12.5741	12.1057	11.3741	11.9225	12.458	12.2582	12.2954	12.4174	12.9306	11.7464	11.4116	13.7706	12.6484	12.4214	13.378	13.4467	14.1649	12.6686	13.4287	12.8139	12.6685	12.1268	12.0963	13.3436	13.2306	13.6986	12.2625	13.3709	13.2407	13.3422	13.3064	12.6683	12.2348	12.2795
VAT1	11.2313	12.5226	12.1532	12.3235	12.5925	12.4948	11.6848	12.9977	12.7689	12.2958	13.533	11.2612	12.972	12.9105	12.8192	13.5872	13.4814	12.8189	11.616	12.1598	12.8836	13.4117	12.7504	12.9634	12.728	11.3838	13.361	12.4632	12.3208	12.7698	13.1584	12.7834	13.4499	13.9977	14.684	12.5137	12.6406	12.191	11.9346	13.4485	13.4513	11.9166	13.7268	13.3374	13.0117	12.6711	13.3719	12.8739	13.7971
GUK1	11.3914	13.269	10.807	13.0198	12.8535	11.9874	12.6302	11.9787	12.3747	13.0462	12.7428	11.7789	13.1522	13.5753	12.5506	12.1116	12.2998	12.0845	11.8186	12.6323	12.9541	13.3157	13.4748	13.6556	12.5865	11.0056	13.6251	13.7443	12.2803	12.9918	13.3656	14.622	12.5537	13.7972	12.7516	12.8825	11.8584	12.3537	12.2058	13.0783	13.4683	12.1374	12.5381	12.2018	12.8572	12.1611	12.17	13.1816	11.963
DCHS1	11.4091	12.1111	13.1424	11.7394	8.78795	12.1743	10.5296	12.9795	12.2236	12.1504	13.1104	12.7172	12.4394	12.2415	13.2703	13.4876	9.48822	12.4455	12.4527	12.4463	12.2695	13.3843	11.8649	12.5054	12.5111	12.0274	10.1472	12.2407	11.3798	9.97573	11.9422	10.4633	12.7297	12.2297	10.0758	10.2002	12.9676	12.708	11.1266	11.9897	8.30969	10.5042	12.7601	10.5978	12.2013	11.9889	13.8161	12.6945	12.0183
COPB2	11.9362	12.0469	12.7752	13.8725	13.4397	13.5473	11.4087	12.9219	13.0711	12.6427	11.7516	12.3991	12.2055	12.0513	12.8725	12.5814	13.0207	12.7198	12.205	12.5214	14.1983	13.5554	12.8533	12.4686	12.4307	12.0041	13.4321	12.843	12.3149	13.0685	12.5372	12.6965	13.1343	12.3057	13.031	12.3352	13.9231	13.6474	12.8066	13.1331	12.553	12.4633	12.9934	13.1478	13.7143	13.3138	13.0883	13.8342	12.1052
BTG1	11.7952	12.2427	12.2055	12.7771	13.8943	13.3837	12.5925	12.8477	11.627	13.7442	12.8473	12.0057	13.1586	12.1916	11.9695	13.3263	12.9937	11.7281	12.427	12.2297	12.9001	12.8862	12.7991	13.5032	13.7918	12.3108	12.8692	12.7388	12.729	12.8977	12.7403	12.9508	12.5352	12.4692	12.1615	12.1564	12.5037	12.9588	13.6448	11.3529	12.4934	13.5188	13.0281	12.7516	13.2717	13.5032	13.0561	12.8501	12.2205
[truncated: 28,290 more rows]
[truncated: 44 more columns]

## Sheet: T3
Supplementary Table 3：Patients in GEO database
dataset：	GSE21257
Non-meta to Meta:	1899-12-31 19:34:00
sample id	overall survival	vital status	age	gender	Condition
GSM530667	810	Death	14	Male	Metastasis
GSM530899	630	Death	13	Male	Metastasis
GSM531283	1380	Alive	14	Male	Metastasis
[truncated: 50 more rows]

## Sheet: T4
Supplementary Table 4：Angiogenesis-related genes
[truncated: 44 more rows]

[truncated: 12 more sheets: T5, T6, T7, T8, T9, T10, T11, T12, T13, T14, T15, T16]
